# Supplementary material for: Enhanced annotation of CD45RA to distinguish T cell subsets in single-cell RNA-seq via machine learning
Source: Bioinform Adv. 2023 Nov 6;3(1):vbad159. doi: 10.1093/bioadv/vbad159 (PMC10676521; doi:10.1093/bioadv/vbad159)
Supplement: vbad159_Supplementary_Data [file vbad159_supplementary_data.zip]

Archive with 2 entries (2 files):
- scCD45RA_Supplementary_Table.xlsx
- scCD45RA_Supplementary_Figure.pdf
