# Supplementary material for: Enhanced annotation of CD45RA to distinguish T cell subsets in single-cell RNA-seq via machine learning
Source: Bioinform Adv. 2023 Nov 6;3(1):vbad159. doi: 10.1093/bioadv/vbad159 (PMC10676521; doi:10.1093/bioadv/vbad159)
Supplement: vbad159_Supplementary_Data [file vbad159_supplementary_data.zip › scCD45RA_Supplementary_Table.xlsx]

## Sheet: Sheet1
	gene_short_name	term	q_value	normalized_effect	-logQ		Enhanced Annotation of CD45RA to Distinguish T cell Subsets in Single Cell RNA-seq via Machine Learning Author: Ran Ran, Douglas K. Brubaker Supplementary Table: Differentially expressed genes in CD45RA- vs CD45RA+
4	NOC2L	condition-1	0.141302	-0.524973	0.849852
10	TNFRSF4	condition-1	2.55052e-10	2.03062	9.59337
11	SDF4	condition-1	1.27811e-08	-0.682333	7.89343
21	MRPL20	condition-1	0.104617	-0.386085	0.980398
28	MIB2	condition-1	3.18065e-06	-0.762524	5.49748
29	MMP23B	condition-1	1.88772e-14	-2.44391	13.7241
43	AL139246.5	condition-1	0.110948	-0.591438	0.954881
55	C1orf174	condition-1	0.0340516	-0.750072	1.46786
56	KCNAB2	condition-1	0.00508303	-0.562907	2.29388
57	RPL22	condition-1	3.08047e-35	0.366645	34.5114
62	TNFRSF25	condition-1	1.16128e-18	1.47359	17.9351
72	UTS2	condition-1	1.70731e-06	-1.08345	5.76769
93	SRM	condition-1	0.120919	0.520008	0.917505
99	FBXO6	condition-1	5.49738e-11	-1.38279	10.2598
100	MAD2L2	condition-1	0.285606	-0.58086	0.544233
101	AGTRAP	condition-1	1.01775e-08	-0.753748	7.99236
105	PLOD1	condition-1	0.288513	-1.00079	0.539834
110	DHRS3	condition-1	3.40475e-07	-1.19301	6.46791
112	EFHD2	condition-1	1.44154e-120	-1.85486	119.841
125	NECAP2	condition-1	0.393872	0.374827	0.404645
133	RCC2	condition-1	0.0109688	-0.71432	1.95984
141	CAPZB	condition-1	0.280697	-0.259793	0.551762
152	HP1BP3	condition-1	0.695337	-0.228518	0.157805
153	EIF4G3	condition-1	0.000165811	-0.766697	3.78039
157	CDC42	condition-1	3.33962e-23	-0.379219	22.4763
162	HNRNPR	condition-1	0.322722	-0.262551	0.491171
166	RPL11	condition-1	1.34949e-87	0.468486	86.8698
174	CNR2	condition-1	0.696431	-1.18123	0.157122
178	RCAN3	condition-1	7.44468e-26	1.18022	25.1282
179	AL445686.2	condition-1	0.0279191	1.01108	1.5541
180	SRRM1	condition-1	1.44366e-12	-0.340115	11.8405
182	RUNX3	condition-1	8.15703e-53	-1.27734	52.0885
183	SYF2	condition-1	8.74384e-05	-0.325063	4.0583
184	RSRP1	condition-1	7.59589e-24	-0.502849	23.1194
192	STMN1	condition-1	0.000580234	-0.850579	3.2364
193	PAFAH2	condition-1	2.3053e-05	-1.43135	4.63727
197	SH3BGRL3	condition-1	2.96413e-07	-0.253927	6.5281
199	CD52	condition-1	5.61017e-50	0.725175	49.251
202	HMGN2	condition-1	0.0112963	-0.251994	1.94706
203	RPS6KA1	condition-1	0.000474626	-0.609432	3.32365
213	SYTL1	condition-1	0.00124574	-0.463284	2.90457
215	WASF2	condition-1	0.0105216	-0.322501	1.97792
216	AHDC1	condition-1	0.157826	-0.915622	0.801822
217	FGR	condition-1	4.39772e-14	-1.19018	13.3568
222	THEMIS2	condition-1	1.68397e-05	-0.803959	4.77367
223	RPA2	condition-1	0.236838	-0.451434	0.625548
224	XKR8	condition-1	0.467038	-0.852452	0.330648
227	DNAJC8	condition-1	8.03792e-06	-0.405568	5.09486
228	ATP5IF1	condition-1	0.00663846	-0.27388	2.17793
230	SESN2	condition-1	0.0169854	-1.10067	1.76992
247	ZCCHC17	condition-1	3.28579e-07	-0.845828	6.48336
249	PTP4A2	condition-1	2.6593e-05	-0.277131	4.57523
254	CCDC28B	condition-1	2.251e-07	-1.23843	6.64762
263	RBBP4	condition-1	0.882293	-0.32839	0.0543871
265	YARS	condition-1	0.00591478	-0.760938	2.22806
266	S100PBP	condition-1	0.00425043	-0.887386	2.37157
276	SFPQ	condition-1	0.835422	-0.220847	0.078094
280	AC004865.2	condition-1	5.79311e-09	-1.23947	8.23709
290	THRAP3	condition-1	0.00566318	-0.37666	2.24694
307	FHL3	condition-1	7.84265e-13	-1.89754	12.1055
312	NDUFS5	condition-1	0.0211258	0.296678	1.67519
313	MACF1	condition-1	3.89993e-07	-0.42156	6.40894
314	PABPC4	condition-1	0.00454415	0.563028	2.34255
316	PPIE	condition-1	0.927875	-0.516457	0.0325107
319	CAP1	condition-1	4.01529e-14	-0.684492	13.3963
358	ARMH1	condition-1	0.0144839	0.864944	1.83911
359	RPS8	condition-1	4.34008e-86	0.561374	85.3625
360	PLK3	condition-1	7.66698e-06	1.05292	5.11538
368	PRDX1	condition-1	0.000160408	0.510807	3.79477
384	CMPK1	condition-1	0.194044	0.330475	0.7121
404	SCP2	condition-1	7.0117e-12	-0.668762	11.1542
405	SLC1A7	condition-1	0.0610997	-1.27333	1.21396
414	TMEM59	condition-1	0.0129428	-0.298037	1.88797
417	SSBP3	condition-1	4.12944e-06	-0.699136	5.38411
423	JUN	condition-1	5.94294e-35	1.01203	34.226
429	PATJ	condition-1	1.42532e-05	1.15238	4.84609
437	JAK1	condition-1	2.5033e-115	-1.16769	114.601
440	PDE4B	condition-1	0.000350461	1.01391	3.45536
443	SERBP1	condition-1	6.73394e-07	-0.349068	6.17173
447	SRSF11	condition-1	1.13726e-07	-0.442239	6.94414
450	ZRANB2	condition-1	0.594136	-0.225739	0.226114
456	AK5	condition-1	0.00075942	-0.843551	3.11952
467	PRKACB	condition-1	7.63721e-09	-0.683922	8.11707
468	RPF1	condition-1	0.784562	-0.404384	0.105373
469	GNG5	condition-1	0.000176022	-0.392121	3.75443
472	MCOLN2	condition-1	0.201455	1.15547	0.695822
478	ODF2L	condition-1	1.79058e-05	0.534322	4.74701
479	SH3GLB1	condition-1	0.776192	-0.3341	0.110031
486	RBMXL1	condition-1	0.0767941	0.872921	1.11467
493	LRRC8B	condition-1	0.625519	1.2115	0.203759
495	LRRC8C	condition-1	3.99232e-06	1.20921	5.39877
501	TGFBR3	condition-1	9.38034e-19	-1.31808	18.0278
508	RPL5	condition-1	5.51559e-47	0.363445	46.2584
514	DNTTIP2	condition-1	0.0394519	-0.382652	1.40393
529	CDC14A	condition-1	1.08204e-33	1.28627	32.9658
539	VAV3	condition-1	9.45774e-30	-1.80616	29.0242
540	SLC25A24	condition-1	0.928515	0.707485	0.032211
542	HENMT1	condition-1	0.127025	-0.78086	0.89611
543	PRPF38B	condition-1	0.000630966	-0.36135	3.19999
548	TAF13	condition-1	0.129058	-0.811988	0.889215
562	GSTM2	condition-1	0.000324671	-1.55587	3.48856
571	AL365361.1	condition-1	0.210637	0.875146	0.676465
573	CD53	condition-1	4.54682e-24	-0.791269	23.3423
579	DENND2D	condition-1	7.84896e-08	-0.887171	7.10519
583	C1orf162	condition-1	4.41179e-26	-1.06137	25.3554
590	RHOC	condition-1	9.40333e-45	-1.88104	44.0267
597	PTPN22	condition-1	0.0399095	-0.549407	1.39892
605	SIKE1	condition-1	0.510607	-0.563575	0.291913
609	ATP1A1	condition-1	1.20973e-06	0.629462	5.91731
611	CD2	condition-1	4.2895e-26	0.824827	25.3676
626	SRGAP2C	condition-1	0.0428058	0.805141	1.3685
628	AC239800.3	condition-1	0.00882161	-0.754189	2.05445
635	CD160	condition-1	3.65689e-48	-4.00375	47.4369
636	RNF115	condition-1	0.0403972	-0.480041	1.39365
641	RBM8A	condition-1	3.93195e-07	-0.489742	6.40539
643	POLR3GL	condition-1	0.00272516	-0.41956	2.56461
644	TXNIP	condition-1	3.42338e-41	-0.475516	40.4655
658	PDE4DIP	condition-1	0.210882	0.781922	0.675961
660	AC245297.3	condition-1	0.0239608	-0.424106	1.6205
684	ENSA	condition-1	0.0483756	-0.350878	1.31537
694	CDC42SE1	condition-1	2.84172e-10	-0.572421	9.54642
711	S100A10	condition-1	1.2474e-09	0.413817	8.90399
717	S100A4	condition-1	4.49126e-06	0.289623	5.34763
722	SLC27A3	condition-1	3.8059e-13	-1.52061	12.4195
729	JTB	condition-1	3.62104e-05	-0.327812	4.44117
731	RPS27	condition-1	9.92554e-70	0.385744	69.0032
732	TPM3	condition-1	6.76419e-24	-0.441072	23.1698
736	ATP8B2	condition-1	6.92154e-08	1.2052	7.1598
737	IL6R	condition-1	5.68735e-07	1.26521	6.24509
739	ADAR	condition-1	0.342275	-0.296342	0.465625
742	PBXIP1	condition-1	4.72592e-20	0.958624	19.3255
769	SYT11	condition-1	0.058309	-0.823675	1.23426
776	LMNA	condition-1	0.0257985	1.47638	1.58841
792	PRCC	condition-1	0.92998	-0.71128	0.0315263
793	SH2D2A	condition-1	0.000295855	-0.823689	3.52892
796	FCRL3	condition-1	1.13519e-10	-1.73068	9.94493
799	PYHIN1	condition-1	2.2296e-46	-1.36472	45.6518
800	IFI16	condition-1	1.24773e-08	-0.575528	7.90388
802	FCRL6	condition-1	4.9579e-22	-1.68696	21.3047
812	CD84	condition-1	1.78071e-08	1.04755	7.74941
813	SLAMF1	condition-1	1.68658e-06	1.8426	5.77299
814	CD48	condition-1	2.02401e-13	0.292434	12.6938
815	SLAMF7	condition-1	1.22647e-19	-1.74712	18.9113
817	CD244	condition-1	3.70427e-25	-2.23466	24.4313
821	ARHGAP30	condition-1	0.00026727	-0.402454	3.57305
830	FCER1G	condition-1	5.36665e-65	-2.24553	64.2703
835	FCGR3A	condition-1	5.99587e-108	-3.01985	107.222
840	SH2D1B	condition-1	1.73649e-18	-3.84188	17.7603
841	UHMK1	condition-1	0.00145732	-0.489869	2.83644
852	CD247	condition-1	3.0315e-158	-1.97809	157.518
860	SFT2D2	condition-1	0.340243	-0.453386	0.468211
862	XCL2	condition-1	2.35209e-40	-2.78921	39.6285
863	XCL1	condition-1	3.12051e-06	-2.4696	5.50577
870	KIFAP3	condition-1	0.130659	-0.695981	0.883861
872	PRRC2C	condition-1	1.22545e-08	-0.29909	7.9117
877	FASLG	condition-1	0.0121504	-1.51906	1.91541
890	RALGPS2	condition-1	0.759821	-0.776553	0.119289
913	ARPC5	condition-1	6.72728e-14	-0.475263	13.1722
914	TSEN15	condition-1	0.713969	-0.669646	0.146321
915	C1orf21	condition-1	4.04667e-42	-2.24419	41.3929
916	EDEM3	condition-1	0.447574	0.76138	0.349135
922	TPR	condition-1	0.134564	-0.282882	0.871071
927	AL136454.1	condition-1	0.299067	0.626912	0.524231
929	UCHL5	condition-1	0.0015819	-0.673629	2.80082
933	CFH	condition-1	0.0062804	1.92535	2.20201
937	PTPRC	condition-1	4.68666e-17	-0.317968	16.3291
950	PTPN7	condition-1	2.53984e-06	-0.6317	5.59519
951	LGR6	condition-1	0.00910784	-1.46187	2.04058
961	ATP2B4	condition-1	0.0499831	-0.468179	1.30118
973	NUCKS1	condition-1	0.0008254	-0.330393	3.08334
974	RAB29	condition-1	2.14278e-09	-0.865221	8.66902
978	RASSF5	condition-1	0.000106168	-0.479157	3.97401
981	FCMR	condition-1	0.000482065	-0.573486	3.31689
989	TRAF3IP3	condition-1	0.105142	-0.244939	0.978226
996	LPGAT1	condition-1	6.79958e-11	-0.774455	10.1675
998	PPP2R5A	condition-1	0.109041	-0.502082	0.962409
1001	NENF	condition-1	0.588984	0.543282	0.229897
1035	DEGS1	condition-1	0.318218	0.533929	0.497275
1046	H3F3A	condition-1	1.0592e-45	-0.500083	44.975
1055	ARF1	condition-1	8.32909e-08	-0.412838	7.0794
1058	GUK1	condition-1	0.00808	-0.256099	2.09259
1079	SPRTN	condition-1	0.000771288	-0.679761	3.11278
1087	PCNX2	condition-1	0.167182	0.934735	0.776812
1092	TOMM20	condition-1	0.00393391	0.270914	2.40518
1099	LYST	condition-1	0.000750711	-0.645631	3.12453
1117	HNRNPU	condition-1	2.01912e-07	-0.281913	6.69484
1135	SH3YL1	condition-1	0.0587767	0.556473	1.23079
1136	ACP1	condition-1	0.813849	-0.335254	0.0894563
1143	RPS7	condition-1	4.3582e-53	0.312622	52.3607
1148	LINC00299	condition-1	0.0862166	-1.64322	1.06441
1149	ID2	condition-1	1.5973e-33	-1.14837	32.7966
1158	AC104794.2	condition-1	0.00900486	-1.29711	2.04552
1161	ODC1	condition-1	0.00529766	0.549847	2.27592
1163	PDIA6	condition-1	0.226473	-0.330552	0.644984
1183	ATAD2B	condition-1	0.437023	-0.541815	0.359496
1191	NCOA1	condition-1	1.0129e-15	-0.935911	14.9944
1195	POMC	condition-1	0.0261219	-0.97363	1.583
1219	PPM1G	condition-1	0.0627456	-0.381183	1.20242
1230	FOSL2	condition-1	3.31996e-06	-0.787712	5.47887
1234	TOGARAM2	condition-1	0.0962358	-1.27333	1.01666
1237	LBH	condition-1	3.87085e-20	-0.942211	19.4122
1259	PRKD3	condition-1	0.0374451	-0.655222	1.42661
1261	AC006369.1	condition-1	0.0823569	1.28015	1.0843
1263	RMDN2	condition-1	0.00804308	-1.36044	2.09458
1266	HNRNPLL	condition-1	0.000141184	1.50843	3.85022
1267	GALM	condition-1	3.02617e-07	1.52475	6.51911
1277	EML4	condition-1	1.80336e-18	0.873463	17.7439
1280	ZFP36L2	condition-1	1.3508e-10	0.41364	9.86941
1292	RHOQ	condition-1	0.0260743	-0.750096	1.58379
1298	CALM2	condition-1	0.11823	-0.223826	0.927274
1312	RTN4	condition-1	1.34615e-08	-0.547882	7.87091
1314	RPS27A	condition-1	2.38596e-50	0.323166	49.6223
1317	CFAP36	condition-1	5.12464e-19	1.72476	18.2903
1324	REL	condition-1	8.62907e-16	-0.709846	15.064
1341	PELI1	condition-1	0.0454117	0.732522	1.34283
1348	ACTR2	condition-1	0.00442466	-0.309054	2.35412
1350	C1D	condition-1	0.274804	-0.449047	0.560977
1355	PLEK	condition-1	3.83198e-32	-1.21209	31.4166
1362	ANXA4	condition-1	0.00561927	-0.784262	2.25032
1363	GMCL1	condition-1	0.00464974	-0.666895	2.33257
1392	BOLA3	condition-1	0.0143064	0.697831	1.84447
1394	MOB1A	condition-1	1.19231e-08	-0.463502	7.92361
1415	TMSB10	condition-1	6.2564e-06	-0.129284	5.20368
1417	TGOLN2	condition-1	0.00298432	-0.304222	2.52515
1420	CAPG	condition-1	0.220375	0.79336	0.656838
1423	VAMP8	condition-1	0.00328709	-0.312415	2.48319
1429	GNLY	condition-1	2.37358e-152	-2.56874	151.625
1430	ST3GAL5	condition-1	0.589843	-0.565752	0.229264
1450	MAL	condition-1	2.54712e-22	1.39236	21.594
1455	ANKRD36C	condition-1	0.823046	-0.42108	0.0845757
1475	COX5B	condition-1	0.0303314	-0.23106	1.51811
1477	ZAP70	condition-1	9.32452e-06	-0.564609	5.03037
1479	INPP4A	condition-1	0.000632225	-0.657569	3.19913
1494	RPL31	condition-1	1.66627e-09	0.21052	8.77825
1498	IL18R1	condition-1	0.758901	-0.724485	0.119815
1499	IL18RAP	condition-1	2.92655e-09	-1.76879	8.53364
1506	NCK2	condition-1	1.17468e-14	0.980988	13.9301
1510	LIMS1	condition-1	1.99544e-26	1.43693	25.7
1522	FBLN7	condition-1	0.793913	1.83151	0.100227
1529	SLC20A1	condition-1	0.0518579	-0.649582	1.28519
1532	PSD4	condition-1	7.55479e-05	-0.74227	4.12178
1538	ACTR3	condition-1	8.84761e-07	-0.408589	6.05317
1544	DBI	condition-1	7.86194e-37	-0.786382	36.1045
1546	PTPN4	condition-1	9.75187e-13	-0.797478	12.0109
1555	BIN1	condition-1	0.00191827	-0.36086	2.71709
1567	HS6ST1	condition-1	0.355165	-1.03187	0.449569
1569	MZT2B	condition-1	1.53011e-06	0.31245	5.81528
1572	PTPN18	condition-1	1.30487e-05	-0.613896	4.88443
1575	MZT2A	condition-1	7.04069e-11	0.541803	10.1524
1578	RAB3GAP1	condition-1	0.606085	0.736703	0.217467
1588	ARHGAP15	condition-1	6.03275e-07	0.60836	6.21948
1590	ZEB2	condition-1	1.16588e-42	-1.44144	41.9333
1596	KIF5C	condition-1	7.83203e-06	2.06299	5.10613
1605	NR4A2	condition-1	0.0244073	-0.571468	1.61248
1618	TANK	condition-1	0.0209704	0.6413	1.67839
1621	DPP4	condition-1	1.19165e-12	2.26477	11.9239
1624	GALNT3	condition-1	0.000160357	-1.16471	3.79491
1649	SP3	condition-1	0.585495	-0.416966	0.232477
1654	WIPF1	condition-1	1.96634e-07	-0.482495	6.70634
1656	ATP5MC3	condition-1	0.015532	-0.316377	1.80877
1660	HNRNPA3	condition-1	6.83521e-16	-0.409751	15.1652
1672	UBE2E3	condition-1	0.0741351	-0.510582	1.12998
1684	SLC40A1	condition-1	0.0236728	1.18585	1.62575
1691	INPP1	condition-1	0.0723794	-1.17773	1.14039
1697	STAT4	condition-1	2.20119e-09	-0.768383	8.65734
1698	NABP1	condition-1	0.325421	0.816017	0.487555
1706	ANKRD44	condition-1	0.0884195	-0.295273	1.05345
1708	SF3B1	condition-1	0.00202329	-0.292311	2.69394
1721	BZW1	condition-1	9.00779e-38	-0.848922	37.0454
1722	CLK1	condition-1	4.79951e-05	-0.464002	4.3188
1728	CFLAR	condition-1	6.67991e-12	-0.518209	11.1752
1730	CASP10	condition-1	0.662252	-0.667173	0.178977
1731	CASP8	condition-1	0.108503	-0.352672	0.964556
1744	NBEAL1	condition-1	0.000548403	0.512905	3.2609
1747	CD28	condition-1	1.73413e-19	1.94366	18.7609
1748	CTLA4	condition-1	0.0210487	1.95872	1.67677
1749	ICOS	condition-1	4.78208e-10	1.75773	9.32038
1752	EEF1B2	condition-1	1.24812e-24	0.351975	23.9037
1767	IKZF2	condition-1	9.32012e-09	-1.66802	8.03058
1773	XRCC5	condition-1	0.510444	-0.23606	0.292052
1776	RPL37A	condition-1	1.69567e-39	0.277272	38.7707
1778	ARPC2	condition-1	9.51112e-64	-0.673119	63.0218
1784	CTDSP1	condition-1	0.148441	-0.407128	0.828447
1804	EPHA4	condition-1	0.0194604	1.10016	1.71085
1817	TRIP12	condition-1	0.655791	-0.410268	0.183235
1826	NCL	condition-1	1.48222e-25	-0.488128	24.8291
1827	NMUR1	condition-1	5.27227e-17	-2.72493	16.278
1828	PTMA	condition-1	6.44345e-54	-0.350146	53.1909
1835	INPP5D	condition-1	1.53139e-21	-1.01048	20.8149
1837	DGKD	condition-1	5.44617e-10	-0.860779	9.26391
1839	ARL4C	condition-1	1.53747e-33	-0.657892	32.8132
1844	RAMP1	condition-1	1.17115e-08	-2.85273	7.93139
1845	UBE2F	condition-1	1.75729e-14	-1.02926	13.7552
1848	HES6	condition-1	2.41238e-13	-1.92129	12.6176
1851	ASB1	condition-1	0.00343376	-0.985501	2.46423
1863	PASK	condition-1	2.50336e-07	1.29151	6.60148
1869	BOK	condition-1	5.19728e-08	-2.67465	7.28422
1895	ARPC4	condition-1	1.33329e-10	-0.550189	9.87508
1900	CRELD1	condition-1	0.795385	-0.894074	0.0994227
1904	BRK1	condition-1	0.0011404	-0.33826	2.94294
1905	VHL	condition-1	0.0063901	-0.623161	2.19449
1917	RPL32	condition-1	1.37817e-73	0.485082	72.8607
1926	LSM3	condition-1	0.00711608	-0.402062	2.14776
1939	COLQ	condition-1	0.0206082	-1.19379	1.68596
1945	RFTN1	condition-1	1.91037e-06	-0.964033	5.71888
1956	RPL15	condition-1	7.67925e-17	0.183369	16.1147
1961	SLC4A7	condition-1	0.000288865	0.632772	3.5393
1962	LINC02084	condition-1	1.42652e-07	-1.35573	6.84572
1963	EOMES	condition-1	5.02729e-07	-1.64754	6.29867
1964	CMC1	condition-1	6.92956e-47	-2.52003	46.1593
1970	CMTM8	condition-1	5.35423e-07	1.75561	6.2713
1971	CMTM7	condition-1	0.000305531	0.817947	3.51495
1975	CCR4	condition-1	0.602629	2.04392	0.21995
1985	GOLGA4	condition-1	4.35058e-05	-0.470117	4.36145
1997	CX3CR1	condition-1	6.45375e-28	-2.06276	27.1902
1999	RPSA	condition-1	1.36449e-50	0.434598	49.865
2002	RPL14	condition-1	3.87489e-57	0.376629	56.4117
2012	NKTR	condition-1	0.385903	-0.239488	0.413522
2014	SNRK	condition-1	0.0150566	-0.424848	1.82227
2021	ZNF35	condition-1	2.9448e-06	-1.86023	5.53094
2028	SACM1L	condition-1	2.78071e-08	-1.01337	7.55584
2034	CCDC12	condition-1	1.45674e-09	-0.547332	8.83662
2036	SETD2	condition-1	0.211372	-0.417158	0.674953
2049	TMA7	condition-1	0.0106769	-0.15734	1.97155
2051	SHISA5	condition-1	0.519194	-0.36401	0.28467
2058	SLC25A20	condition-1	0.00459924	-1.13119	2.33731
2060	ARIH2	condition-1	0.00175413	-0.515972	2.75594
2074	RHOA	condition-1	2.48208e-10	-0.392507	9.60518
2087	GNAI2	condition-1	8.31752e-07	-0.354384	6.08001
2092	RASSF1	condition-1	1.83852e-32	-1.2875	31.7355
2093	NPRL2	condition-1	1.73799e-06	-1.00932	5.75995
2096	CACNA2D2	condition-1	0.536117	-0.910016	0.27074
2102	MANF	condition-1	0.0211266	-0.547922	1.67517
2112	RPL29	condition-1	2.21299e-50	0.35222	49.655
2115	TWF2	condition-1	0.506608	-0.400037	0.295328
2140	ARHGEF3	condition-1	0.385545	-0.460944	0.413925
2162	LRIG1	condition-1	0.174343	1.03504	0.758596
2171	FOXP1	condition-1	0.797258	0.27214	0.0984011
2172	EIF4E3	condition-1	0.383508	0.594379	0.416226
2192	CLDND1	condition-1	0.00104047	0.58801	2.98277
2195	CMSS1	condition-1	0.816142	0.832729	0.0882344
2205	RPL24	condition-1	3.07497e-27	0.271886	26.5122
2208	NFKBIZ	condition-1	4.15746e-07	0.64499	6.38117
2210	CBLB	condition-1	4.86461e-05	-0.687044	4.31295
2212	CD47	condition-1	0.0161682	-0.33688	1.79134
2216	TRAT1	condition-1	1.0108e-16	1.46543	15.9953
2231	SIDT1	condition-1	0.199831	-0.784969	0.699337
2240	TIGIT	condition-1	0.625826	-0.654859	0.203546
2256	HCLS1	condition-1	0.00798716	-0.29342	2.09761
2269	PARP15	condition-1	3.94087e-10	-0.995426	9.40441
2270	PARP14	condition-1	0.0172462	-0.476095	1.76331
2280	HEG1	condition-1	0.000233941	-1.2576	3.63089
2306	PLXND1	condition-1	1.40985e-07	-1.23189	6.85083
2340	RASA2	condition-1	6.99909e-12	-0.776313	11.155
2343	TFDP2	condition-1	2.76377e-56	-1.87073	55.5585
2344	GK5	condition-1	1.4146e-34	-1.74243	33.8494
2348	CHST2	condition-1	7.19863e-35	-3.89185	34.1428
2358	TSC22D2	condition-1	0.523784	-0.704447	0.280848
2359	SERP1	condition-1	0.0403513	0.240757	1.39414
2361	SELENOT	condition-1	8.79522e-06	-0.527477	5.05575
2363	SIAH2	condition-1	0.00479548	0.611685	2.31917
2364	GPR171	condition-1	2.2973e-05	1.50492	4.63878
2388	PPM1L	condition-1	3.97554e-17	-2.04905	16.4006
2392	GOLIM4	condition-1	0.0196785	-1.25637	1.70601
2399	SKIL	condition-1	0.261489	-0.679742	0.582547
2404	FNDC3B	condition-1	4.6298e-07	-1.07009	6.33444
2432	AP2M1	condition-1	0.928515	-0.298426	0.032211
2435	PSMD2	condition-1	0.860473	-0.3974	0.065263
2445	TRA2B	condition-1	1.26758e-11	-0.364137	10.897
2465	PPP1R2	condition-1	0.438119	0.265327	0.358408
2488	RPL35A	condition-1	3.98755e-54	0.380289	53.3993
2490	ZNF595	condition-1	1.40663e-05	-1.50014	4.85182
2497	ATP5ME	condition-1	6.77884e-07	-0.316334	6.16884
2504	DGKQ	condition-1	0.000640773	-1.03766	3.1933
2507	SPON2	condition-1	2.04714e-108	-3.81834	107.689
2509	CTBP1	condition-1	0.0329132	-0.582767	1.48263
2521	C4orf48	condition-1	9.09752e-07	0.782123	6.04108
2528	SH3BP2	condition-1	0.0103189	-0.70012	1.98637
2529	ADD1	condition-1	2.40248e-17	-0.817169	16.6193
2540	NSG1	condition-1	1.30332e-06	1.25868	5.88495
2564	BOD1L1	condition-1	7.32853e-05	-0.402743	4.13498
2569	CD38	condition-1	1.02873e-31	-3.32569	30.9877
2570	FGFBP2	condition-1	3.29654e-68	-2.04253	67.4819
2574	MED28	condition-1	0.853119	0.499302	0.0689904
2576	LCORL	condition-1	0.0295215	-0.784728	1.52986
2587	RBPJ	condition-1	0.231825	0.550489	0.63484
2590	ARAP2	condition-1	0.163545	-0.443848	0.786364
2591	DTHD1	condition-1	6.13587e-06	-1.8411	5.21212
2598	TMEM156	condition-1	0.207825	0.631577	0.682302
2603	RPL9	condition-1	1.02606e-46	0.383168	45.9888
2606	SMIM14	condition-1	0.0147965	-0.826728	1.82984
2610	RHOH	condition-1	0.0242383	0.471693	1.6155
2614	ATP8A1	condition-1	7.16351e-16	-1.29717	15.1449
2621	TXK	condition-1	5.87081e-58	-1.81177	57.2313
2624	FRYL	condition-1	0.744631	-0.41333	0.128059
2626	OCIAD2	condition-1	0.00184758	0.457649	2.7334
2629	USP46	condition-1	0.326488	0.843183	0.486133
2643	HOPX	condition-1	3.06196e-110	-2.17384	109.514
2648	IGFBP7	condition-1	9.07851e-49	-4.30356	48.042
2653	YTHDC1	condition-1	0.106037	-0.306511	0.974541
2670	AREG	condition-1	0.000161105	-0.981818	3.79289
2679	SEPT11	condition-1	0.000263099	-0.810188	3.57988
2682	CNOT6L	condition-1	0.0806754	-0.387537	1.09326
2686	ANTXR2	condition-1	7.49012e-05	1.35958	4.12551
2690	HNRNPD	condition-1	0.0761193	-0.269199	1.1185
2692	HNRNPDL	condition-1	1.41071e-19	-0.371228	18.8506
2699	PLAC8	condition-1	7.15422e-125	-1.69727	124.145
2723	GPRIN3	condition-1	7.86483e-07	0.814398	6.10431
2739	BANK1	condition-1	0.00223566	-1.88231	2.65059
2740	SLC39A8	condition-1	0.0455538	1.15467	1.34147
2759	RPL34	condition-1	6.09479e-78	0.467446	77.215
2762	MCUB	condition-1	9.44883e-05	0.482461	4.02462
2766	ELOVL6	condition-1	0.214037	-1.15752	0.669511
2769	TIFA	condition-1	0.100257	0.910478	0.998885
2774	SNHG8	condition-1	4.26688e-13	0.501323	12.3699
2781	ANXA5	condition-1	9.71556e-16	0.955572	15.0125
2795	SCLT1	condition-1	0.0914725	-0.630437	1.03871
2797	ELF2	condition-1	0.0623347	-0.401882	1.20527
2800	AC097376.2	condition-1	0.184012	0.693879	0.735155
2802	SETD7	condition-1	4.3198e-07	1.7201	6.36454
2811	INPP4B	condition-1	9.77488e-29	2.16409	28.0099
2828	RPS3A	condition-1	4.25199e-46	0.367191	45.3714
2832	LINC02273	condition-1	0.000487134	1.48837	3.31235
2877	CASP3	condition-1	0.190978	-0.64399	0.719017
2882	CFAP97	condition-1	0.00437453	0.475566	2.35907
2888	FRG1	condition-1	0.979912	-0.374216	0.0088131
2898	LPCAT1	condition-1	1.97459e-18	-1.58179	17.7045
2914	TRIO	condition-1	0.000504921	-1.35494	3.29678
2927	SUB1	condition-1	9.01122e-09	-0.303002	8.04522
2933	IL7R	condition-1	1.86893e-99	2.24105	98.7284
2942	FYB1	condition-1	0.421883	0.165527	0.374808
2943	DAB2	condition-1	8.17865e-24	-3.09244	23.0873
2945	PTGER4	condition-1	0.000354695	0.726489	3.45014
2947	RPL37	condition-1	4.02944e-63	0.377975	62.3948
2964	EMB	condition-1	0.00317071	0.351488	2.49884
2972	GZMK	condition-1	0.00138673	1.19217	2.85801
2973	GZMA	condition-1	5.62355e-123	-1.92805	122.25
2980	MAP3K1	condition-1	9.90246e-18	1.34075	17.0043
2983	GPBP1	condition-1	0.267288	-0.261941	0.573021
2988	NDUFAF2	condition-1	0.138944	0.690765	0.85716
3002	SGTB	condition-1	3.68407e-09	1.11711	8.43367
3004	ERBIN	condition-1	0.00358959	-0.412819	2.44496
3007	PIK3R1	condition-1	0.233387	-0.269616	0.631924
3030	BTF3	condition-1	6.10675e-05	0.17321	4.21419
3033	ENC1	condition-1	0.000432284	-1.1152	3.36423
3036	NSA2	condition-1	0.0176307	0.249554	1.75373
3043	IQGAP2	condition-1	2.94558e-12	-0.629314	11.5308
3044	F2R	condition-1	4.55268e-12	-1.49051	11.3417
3057	TENT2	condition-1	0.598649	-0.496901	0.222828
3059	SERINC5	condition-1	1.37797e-11	1.10082	10.8608
3068	RPS23	condition-1	3.93246e-47	0.362512	46.4053
3072	COX7C	condition-1	1.45563e-09	0.249532	8.83695
3092	RHOBTB3	condition-1	4.17344e-19	-2.94666	18.3795
3093	GLRX	condition-1	1.07139e-05	-0.463988	4.97005
3095	CAST	condition-1	4.59581e-15	-0.445792	14.3376
3100	LNPEP	condition-1	5.63027e-06	-0.536897	5.24947
3106	SLCO4C1	condition-1	4.63311e-07	-1.68118	6.33413
3107	PAM	condition-1	0.293585	-0.851929	0.532267
3118	CAMK4	condition-1	1.16972e-17	1.25134	16.9319
3123	APC	condition-1	0.113007	-0.598872	0.946893
3134	ATG12	condition-1	0.0266156	-0.425322	1.57486
3139	TNFAIP8	condition-1	4.84958e-07	0.485249	6.3143
3156	HINT1	condition-1	1.22218e-26	0.443702	25.9129
3165	IRF1	condition-1	9.98413e-26	-0.665138	25.0007
3178	TCF7	condition-1	2.12617e-09	0.57824	8.6724
3188	DDX46	condition-1	0.0123362	-0.317687	1.90882
3198	FAM13B	condition-1	0.665584	-0.534828	0.176797
3209	PAIP2	condition-1	2.90363e-06	-0.377815	5.53706
3215	CXXC5	condition-1	5.8811e-48	-2.85034	47.2305
3229	NDUFA2	condition-1	0.255405	-0.334803	0.59277
3236	TAF7	condition-1	0.0473894	-0.348267	1.32432
3237	DIAPH1	condition-1	3.26443e-06	-0.477419	5.48619
3242	PCDH1	condition-1	0.0239881	-1.50391	1.62
3247	ARHGAP26	condition-1	0.0121464	-0.610136	1.91555
3255	PPP2R2B	condition-1	0.000711285	-0.963857	3.14796
3256	JAKMIP2	condition-1	1.56074e-05	-1.23784	4.80667
3258	ADRB2	condition-1	4.39568e-05	-1.03599	4.35697
3268	CD74	condition-1	0.000108706	-0.619725	3.96375
3269	RPS14	condition-1	2.01488e-59	0.358129	58.6958
3274	ANXA6	condition-1	1.01678e-06	-0.497252	5.99277
3275	CCDC69	condition-1	1.37937e-08	-0.681536	7.86032
3288	HAVCR2	condition-1	2.52643e-22	-2.39639	21.5975
3293	ADAM19	condition-1	3.03203e-05	1.75088	4.51827
3296	CLINT1	condition-1	0.167821	-0.350243	0.775153
3302	SLU7	condition-1	0.117703	-0.455427	0.929211
3304	CCNG1	condition-1	0.29983	0.552957	0.523125
3312	NPM1	condition-1	1.43129e-09	0.251116	8.84427
3314	STK10	condition-1	1.72148e-19	-0.78559	18.7641
3319	ATP6V0E1	condition-1	0.0035214	-0.270603	2.45328
3324	SFXN1	condition-1	0.257817	0.489822	0.588688
3334	RNF44	condition-1	0.156249	-0.530258	0.806182
3342	PRELID1	condition-1	2.33644e-23	-0.658987	22.6314
3343	LMAN2	condition-1	0.100803	-0.351158	0.996526
3353	TMED9	condition-1	2.28297e-06	-0.566344	5.6415
3358	HNRNPAB	condition-1	0.147594	-0.425018	0.830932
3367	CANX	condition-1	0.618055	-0.323732	0.208973
3382	RACK1	condition-1	1.92486e-22	0.242356	21.7156
3390	SERPINB1	condition-1	2.84804e-05	-0.448327	4.54545
3392	SERPINB6	condition-1	1.59752e-21	-1.05461	20.7966
3399	PSMG4	condition-1	0.000701056	0.711325	3.15425
3402	PRPF4B	condition-1	2.56189e-11	-0.432473	10.5914
3419	TMEM14C	condition-1	1.92969e-07	0.958806	6.71451
3420	TMEM14B	condition-1	5.1466e-08	0.639868	7.28848
3428	GFOD1	condition-1	1.01723e-21	-2.6085	20.9926
3430	NOL7	condition-1	0.000405048	0.4139	3.39249
3437	ATXN1	condition-1	0.00717738	0.673483	2.14403
3447	MBOAT1	condition-1	0.434837	1.17154	0.361673
3463	HIST1H1C	condition-1	0.00207452	-0.421157	2.68308
3464	HIST1H4C	condition-1	0.210087	-0.280686	0.677601
3467	HIST1H1E	condition-1	2.20241e-08	-0.525588	7.6571
3477	BTN3A2	condition-1	2.69258e-19	-0.765807	18.5698
3479	BTN3A1	condition-1	0.00933728	-0.56255	2.02978
3485	ZNF322	condition-1	0.0324425	-1.21718	1.48889
3504	GABBR1	condition-1	0.624517	0.843419	0.204456
3506	HLA-F	condition-1	0.000111402	-0.326755	3.95311
3507	HLA-A	condition-1	2.22452e-79	-0.589929	78.6528
3514	HLA-E	condition-1	2.79899e-89	-0.664529	88.553
3523	PPP1R18	condition-1	5.38375e-10	-0.649476	9.26892
3535	HLA-C	condition-1	4.12557e-97	-0.65566	96.3845
3536	HLA-B	condition-1	1.17694e-83	-0.537019	82.9292
3544	LTB	condition-1	5.83246e-103	1.93237	102.234
3546	NCR3	condition-1	8.3e-14	-1.51532	13.0809
3556	DDAH2	condition-1	0.282463	-0.773743	0.549039
3557	CLIC1	condition-1	2.94812e-27	-0.577994	26.5305
3579	HLA-DQA2	condition-1	0.767629	-0.799048	0.114849
3580	TAP2	condition-1	0.0815248	-0.566785	1.08871
3581	PSMB8	condition-1	0.0107714	-0.315206	1.96773
3583	PSMB9	condition-1	4.02382e-13	-0.516785	12.3954
3587	BRD2	condition-1	3.0224e-08	-0.654757	7.51965
3588	HLA-DPA1	condition-1	0.0388936	-0.652825	1.41012
3589	HLA-DPB1	condition-1	0.228999	-0.538661	0.640167
3591	SLC39A7	condition-1	0.522514	-0.697825	0.281902
3595	RPS18	condition-1	5.0579e-123	0.627471	122.296
3596	B3GALT4	condition-1	0.0183879	-0.90627	1.73547
3600	TAPBP	condition-1	3.19315e-25	-0.650067	24.4958
3610	HMGA1	condition-1	0.0181153	0.570139	1.74196
3613	RPS10	condition-1	8.45998e-27	0.327982	26.0726
3623	RPL10A	condition-1	8.73677e-41	0.377381	40.0586
3624	FKBP5	condition-1	0.362177	0.488088	0.441079
3631	STK38	condition-1	0.00304045	-0.535291	2.51706
3632	SRSF3	condition-1	2.68266e-07	-0.348528	6.57144
3639	PIM1	condition-1	1.31531e-05	0.660167	4.88097
3643	CCDC167	condition-1	2.93436e-07	0.977605	6.53249
3653	TFEB	condition-1	0.0921411	-0.880121	1.03555
3656	CCND3	condition-1	1.96074e-26	-0.74425	25.7076
3695	CDC5L	condition-1	0.141302	-0.454975	0.849852
3699	ENPP4	condition-1	0.0598249	-0.956873	1.22312
3700	ENPP5	condition-1	0.00175501	-1.63069	2.75572
3705	MCM3	condition-1	0.0666899	-0.797902	1.17594
3734	EEF1A1	condition-1	2.88461e-99	0.441531	98.5399
3742	HMGN3	condition-1	8.39119e-16	-0.736553	15.0762
3745	TENT5A	condition-1	1.37168e-05	-0.936597	4.86275
3753	SNX14	condition-1	0.0656284	-0.632239	1.18291
3763	PNRC1	condition-1	0.00304029	-0.17907	2.51709
3779	PNISR	condition-1	0.00384834	-0.184132	2.41473
3787	PRDM1	condition-1	0.000183578	0.719647	3.73618
3788	CRYBG1	condition-1	3.84898e-06	0.982361	5.41465
3801	CD164	condition-1	1.84277e-30	-0.883998	29.7345
3808	CDC40	condition-1	0.00724221	-0.442305	2.14013
3818	FYN	condition-1	4.39344e-08	-0.442739	7.3572
3838	MAN1A1	condition-1	2.15605e-08	-1.03368	7.66634
3844	HDDC2	condition-1	1.20944e-07	-0.66298	6.91741
3851	THEMIS	condition-1	9.21472e-12	1.42218	11.0355
3852	ARHGAP18	condition-1	0.149601	-0.751427	0.825066
3855	SAMD3	condition-1	1.44276e-57	-1.54157	56.8408
3864	RPS12	condition-1	6.06689e-91	0.558098	90.217
3870	BCLAF1	condition-1	0.00885122	-0.281668	2.053
3876	TNFAIP3	condition-1	1.16133e-28	1.06154	27.935
3877	PERP	condition-1	0.00218605	2.15386	2.66034
3878	HEBP2	condition-1	0.00745459	0.455506	2.12758
3881	ABRACL	condition-1	0.0380265	0.410452	1.41991
3882	HECA	condition-1	0.000175023	0.627069	3.75691
3885	HIVEP2	condition-1	1.58407e-05	0.982966	4.80022
3890	PHACTR2	condition-1	8.41616e-09	0.93892	8.07489
3895	UTRN	condition-1	3.71454e-45	-0.980122	44.4301
3902	TAB2	condition-1	1.30335e-08	1.06938	7.88494
3904	ZC3H12D	condition-1	4.11182e-08	2.03892	7.38597
3916	SYNE1	condition-1	5.97331e-46	-1.25716	45.2238
3934	SYTL3	condition-1	4.23292e-26	-1.29245	25.3734
3935	EZR	condition-1	0.0818097	0.406962	1.0872
3937	TAGAP	condition-1	9.73536e-06	0.744298	5.01165
3943	IGF2R	condition-1	1.19918e-26	-1.18582	25.9211
3948	QKI	condition-1	0.0146576	-0.491646	1.83394
3949	SFT2D1	condition-1	0.00439381	-0.626319	2.35716
3952	RNASET2	condition-1	7.36405e-28	0.796807	27.1329
3954	CCR6	condition-1	0.000567094	2.21633	3.24634
3955	AFDN	condition-1	0.313506	1.28015	0.503753
3962	PSMB1	condition-1	0.487463	-0.225487	0.312058
3972	ADAP1	condition-1	2.56583e-05	-1.07745	4.59077
3976	ZFAND2A	condition-1	0.247177	-0.466783	0.606991
3987	CHST12	condition-1	4.60247e-25	-1.45692	24.337
3999	TNRC18	condition-1	0.544142	-0.672716	0.264288
4000	ACTB	condition-1	5.59014e-34	-0.454425	33.2526
4009	RAC1	condition-1	3.26298e-09	-0.526459	8.48638
4014	ZNF853	condition-1	0.00271647	-1.34577	2.56599
4023	GLCCI1	condition-1	0.89665	-0.566496	0.0473771
4028	ARL4A	condition-1	0.00938223	0.587165	2.02769
4031	AHR	condition-1	0.457888	0.741043	0.339241
4038	TOMM7	condition-1	1.01698e-22	0.356597	21.9927
4051	HNRNPA2B1	condition-1	2.99185e-46	-0.525937	45.5241
4054	SKAP2	condition-1	0.00269508	-0.695364	2.56943
4056	HOXA10	condition-1	0.000510374	-2.05125	3.29211
4059	JAZF1	condition-1	1.47731e-07	-1.07016	6.83053
4080	SEPT7	condition-1	1.91915e-65	-0.750659	64.7169
4081	EEPD1	condition-1	3.86004e-06	2.20651	5.41341
4082	AOAH	condition-1	1.52472e-53	-2.4144	52.8168
4085	NME8	condition-1	0.328312	-1.10181	0.483713
4086	STARD3NL	condition-1	3.47322e-12	-1.37361	11.4593
4088	TRGC1	condition-1	2.24241e-06	-1.18867	5.64928
4090	TRGV9	condition-1	8.17342e-09	-2.52953	8.0876
4091	TRG-AS1	condition-1	0.628566	-0.628165	0.201649
4102	STK17A	condition-1	0.000711848	-0.381073	3.14761
4119	PPIA	condition-1	1.96971e-30	-0.466857	29.7056
4123	MYO1G	condition-1	0.0653757	-0.369853	1.18458
4141	CHCHD2	condition-1	0.0143488	-0.179805	1.84319
4152	ASL	condition-1	0.000283148	-1.07874	3.54799
4162	AUTS2	condition-1	0.130054	-0.751315	0.885875
4172	LIMK1	condition-1	0.0504057	-0.956911	1.29752
4174	LAT2	condition-1	1.98487e-28	-2.05042	27.7023
4177	GTF2I	condition-1	8.92818e-08	-0.585126	7.04924
4191	HSPB1	condition-1	0.221203	0.626578	0.655209
4197	GSAP	condition-1	3.66664e-28	-2.05363	27.4357
4198	PTPN12	condition-1	5.35039e-49	-2.1051	48.2716
4208	TMEM243	condition-1	0.0998589	0.416296	1.00061
4211	ABCB1	condition-1	0.000467984	-1.02675	3.32977
4219	AKAP9	condition-1	1.23544e-06	-0.456803	5.90818
4223	GATAD1	condition-1	0.686639	-0.600633	0.163272
4229	SAMD9L	condition-1	0.43926	-0.578772	0.357279
4247	BUD31	condition-1	5.26713e-06	-0.480753	5.27843
4250	ATP5MF	condition-1	0.928188	-0.261997	0.0323641
4254	ZNF655	condition-1	0.00031203	-0.531104	3.5058
4267	LAMTOR4	condition-1	0.971429	-0.214068	0.0125892
4272	PILRB	condition-1	1.63815e-05	-0.793671	4.78565
4301	ORAI2	condition-1	0.0801713	-0.474363	1.09598
4319	SRPK2	condition-1	5.5192e-06	-0.593632	5.25812
4346	MDFIC	condition-1	4.25481e-24	1.48638	23.3711
4348	TES	condition-1	1.07689e-11	-0.656352	10.9678
4353	FAM3C	condition-1	8.95898e-06	-1.09339	5.04774
4358	ZNF800	condition-1	0.239583	-0.412855	0.620544
4377	SMKR1	condition-1	0.219105	-1.07733	0.659348
4386	LINC00513	condition-1	9.40663e-09	1.47559	8.02657
4387	AC016831.1	condition-1	0.0414748	1.17994	1.38222
4388	AC016831.5	condition-1	9.33078e-07	1.02741	6.03008
4389	AC058791.1	condition-1	1.29086e-12	1.30979	11.8891
4396	BPGM	condition-1	3.76589e-08	-1.23843	7.42413
4405	MTPN	condition-1	7.48178e-09	-0.458301	8.126
4412	HIPK2	condition-1	2.13741e-21	-1.38655	20.6701
4419	NDUFB2	condition-1	2.29776e-24	-0.619245	23.6387
4423	AGK	condition-1	0.135516	-0.811988	0.86801
4432	TRBC2	condition-1	7.03839e-26	0.745633	25.1525
4434	GSTK1	condition-1	9.08226e-22	0.637826	21.0418
4448	PDIA4	condition-1	0.05411	-0.59388	1.26672
4459	ATP6V0E2	condition-1	0.303473	0.509109	0.51788
4486	NUB1	condition-1	0.564151	-0.347592	0.248605
4490	PRKAG2-AS1	condition-1	0.490076	1.1171	0.309736
4505	DNAJB6	condition-1	0.000256326	-0.403326	3.59121
4510	VIPR2	condition-1	0.00716643	-2.32912	2.1447
4517	SLC25A6	condition-1	7.14574e-06	0.229983	5.14595
4520	AKAP17A	condition-1	0.000931711	-0.570767	3.03072
4523	CD99	condition-1	1.34975e-13	-0.462015	12.8697
4524	ARSD	condition-1	0.192901	-0.897856	0.714666
4536	TMSB4X	condition-1	4.34949e-21	-0.209965	20.3616
4540	OFD1	condition-1	0.506354	-0.372886	0.295546
4550	SYAP1	condition-1	1.29012e-15	-0.859232	14.8894
4552	RBBP7	condition-1	0.0793035	-0.429527	1.10071
4559	EIF1AX	condition-1	0.0965039	-0.292996	1.01546
4570	EIF2S3	condition-1	0.154564	0.307219	0.810892
4578	DYNLT3	condition-1	0.160708	0.607065	0.793963
4587	DDX3X	condition-1	0.0104116	-0.266684	1.98248
4588	CASK	condition-1	3.67988e-06	1.04277	5.43417
4589	GPR82	condition-1	0.00398774	1.07648	2.39927
4602	USP11	condition-1	0.0124995	-0.873745	1.90311
4605	TIMP1	condition-1	0.000189864	0.58575	3.72156
4614	EBP	condition-1	0.598903	-0.509108	0.222643
4621	PCSK1N	condition-1	0.00029381	1.51555	3.53193
4625	PIM2	condition-1	0.920386	0.637599	0.0360298
4631	WDR45	condition-1	5.3837e-05	-0.735784	4.26892
4633	PLP2	condition-1	4.40026e-27	1.33051	26.3565
4668	ARHGEF9	condition-1	0.00491151	-0.784466	2.30878
4671	MSN	condition-1	2.65857e-40	-0.734714	39.5754
4676	IGBP1	condition-1	0.00731457	0.40857	2.13581
4681	IL2RG	condition-1	0.152209	-0.260451	0.817559
4692	RPS4X	condition-1	2.99759e-92	0.509131	91.5232
4697	XIST	condition-1	1.45762e-07	-0.31192	6.83636
4705	ATRX	condition-1	0.000168067	-0.348258	3.77452
4708	ATP7A	condition-1	0.000905257	-1.09107	3.04323
4712	P2RY10	condition-1	0.00318387	0.995851	2.49704
4714	ITM2A	condition-1	1.30227e-11	0.663304	10.8853
4727	RPL36A	condition-1	9.98062e-46	0.673203	45.0008
4738	BEX4	condition-1	0.564971	-0.457259	0.247974
4740	BEX2	condition-1	0.0891334	0.521503	1.04996
4741	BEX3	condition-1	0.179479	0.851113	0.745985
4749	FAM199X	condition-1	0.514237	-0.558128	0.288836
4770	SLC25A5	condition-1	0.726663	-0.238941	0.138667
4775	RPL39	condition-1	1.16192e-122	0.580498	121.935
4784	C1GALT1C1	condition-1	0.908961	-0.83307	0.0414549
4790	SASH3	condition-1	6.83847e-09	-0.880933	8.16504
4800	STK26	condition-1	1.31369e-11	-0.980297	10.8815
4805	HPRT1	condition-1	0.00126579	0.845555	2.89764
4816	FHL1	condition-1	0.0109915	1.3969	1.95894
4819	CD40LG	condition-1	3.61787e-11	2.58699	10.4415
4832	MTM1	condition-1	0.00230203	1.25068	2.63789
4847	PDZD4	condition-1	0.227155	-0.823646	0.643678
4856	FLNA	condition-1	7.23437e-12	-0.468028	11.1406
4858	RPL10	condition-1	1.57711e-61	0.345766	60.8021
4871	G6PD	condition-1	5.30709e-12	-1.1484	11.2751
4874	GAB3	condition-1	9.37001e-07	-0.86463	6.02826
4889	AC100810.1	condition-1	0.135412	-0.867045	0.868341
4891	MYOM2	condition-1	9.89451e-149	-3.76107	148.005
4897	MFHAS1	condition-1	1.63969e-06	1.26343	5.78524
4909	CTSB	condition-1	1.77133e-05	0.854605	4.7517
4918	CSGALNACT1	condition-1	0.998856	0.889671	0.000496941
4921	DOK2	condition-1	3.84749e-27	-0.866133	26.4148
4930	SORBS3	condition-1	0.298843	0.936549	0.524557
4944	ADAM28	condition-1	0.0448535	-1.41238	1.3482
4949	BNIP3L	condition-1	0.0837681	-0.410893	1.07692
4952	PTK2B	condition-1	2.3219e-09	-0.812951	8.63416
4965	SARAF	condition-1	0.00036538	0.210773	3.43726
4966	AC044849.1	condition-1	0.037613	0.465788	1.42466
4967	LEPROTL1	condition-1	0.000777857	0.390608	3.1091
4994	TACC1	condition-1	0.061562	-0.429075	1.21069
5005	AP3M2	condition-1	1.59659e-23	1.51332	22.7968
5017	CEBPD	condition-1	0.0279305	-0.683004	1.55392
5030	LYN	condition-1	1.48848e-15	-1.32537	14.8273
5031	RPS20	condition-1	2.74624e-37	0.368529	36.5613
5034	IMPAD1	condition-1	0.00556385	-0.892816	2.25462
5038	TOX	condition-1	0.000777784	-1.07773	3.10914
5039	AC090152.1	condition-1	1.82012e-05	-1.38292	4.7399
5041	CHD7	condition-1	0.633702	0.65372	0.198115
5050	RRS1	condition-1	0.0388402	0.841332	1.41072
5052	MYBL1	condition-1	1.70295e-21	-1.1234	20.7688
5063	TERF1	condition-1	1.84175e-08	-0.757033	7.73477
5064	RPL7	condition-1	1.84827e-36	0.3223	35.7332
5070	LY96	condition-1	7.03514e-05	1.38523	4.15273
5072	PEX2	condition-1	0.032142	-0.729391	1.49293
5073	PKIA	condition-1	0.196473	0.956577	0.706697
5074	ZC2HC1A	condition-1	0.418781	1.38988	0.378013
5079	PAG1	condition-1	4.53784e-22	1.09178	21.3432
5110	TP53INP1	condition-1	1.4615e-12	1.32958	11.8352
5115	CPQ	condition-1	0.452232	-0.569003	0.344639
5118	RPL30	condition-1	2.9876e-68	0.42265	67.5247
5130	PABPC1	condition-1	0.00352118	0.176467	2.45331
5131	YWHAZ	condition-1	1.50493e-28	-0.51045	27.8225
5133	NCALD	condition-1	2.22963e-07	-1.18273	6.65177
5142	EIF3E	condition-1	2.67322e-16	0.404148	15.573
5145	ENY2	condition-1	0.778154	-0.325035	0.108935
5146	EBAG9	condition-1	0.0331821	0.776001	1.4791
5148	EIF3H	condition-1	0.0304731	0.234636	1.51608
5150	RAD21	condition-1	0.131668	-0.329123	0.88052
5160	DERL1	condition-1	0.753253	-0.483191	0.123059
5161	TBC1D31	condition-1	0.0283152	-0.928368	1.54798
5174	MTSS1	condition-1	0.000466695	-0.788823	3.33097
5180	FAM84B	condition-1	0.352446	1.15599	0.452907
5183	MYC	condition-1	1.19286e-10	1.22994	9.92341
5184	PVT1	condition-1	8.16197e-10	1.59043	9.0882
5185	FAM49B	condition-1	6.72578e-49	-0.989394	48.1723
5186	ASAP1	condition-1	0.354772	0.597231	0.450051
5188	TMEM71	condition-1	0.00600705	-0.684457	2.22134
5205	LY6E	condition-1	7.37256e-33	-0.815612	32.1324
5219	SCRIB	condition-1	0.0473402	-0.916356	1.32477
5220	PUF60	condition-1	0.000301778	-0.539901	3.52031
5222	PLEC	condition-1	0.000290018	0.728579	3.53758
5226	GPAA1	condition-1	0.0300171	-0.669037	1.52263
5227	CYC1	condition-1	0.348053	-0.465566	0.458354
5229	MAF1	condition-1	8.86734e-10	-0.641741	9.05221
5235	SLC52A2	condition-1	0.324953	-0.634879	0.488179
5247	C8orf82	condition-1	0.00450467	-0.942412	2.34634
5250	RPL8	condition-1	7.7732e-53	0.37881	52.1094
5253	COMMD5	condition-1	7.51596e-10	-1.16233	9.12402
5275	KIAA2026	condition-1	0.333685	-0.41657	0.476663
5285	BNC2	condition-1	0.00415967	-2.83549	2.38094
5291	RPS6	condition-1	4.91151e-61	0.450674	60.3088
5311	BAG1	condition-1	0.531946	-0.372199	0.274132
5314	AQP3	condition-1	1.15505e-36	2.65648	35.9374
5323	DCTN3	condition-1	0.0583326	-0.378279	1.23409
5334	CD72	condition-1	0.00201625	-1.59884	2.69546
5335	SIT1	condition-1	3.41208e-05	1.40794	4.46698
5339	TLN1	condition-1	1.75717e-28	-0.70569	27.7552
5347	GLIPR2	condition-1	0.000219503	-0.543149	3.65856
5369	SMC5	condition-1	0.0259764	-0.444135	1.58542
5371	CEMIP2	condition-1	4.24717e-20	-0.946294	19.3719
5374	LINC01504	condition-1	0.356644	-1.16112	0.447764
5377	ANXA1	condition-1	0.000249743	0.308365	3.60251
5380	NMRK1	condition-1	0.545869	0.643179	0.262912
5381	OSTF1	condition-1	3.37326e-13	-0.661428	12.472
5382	PCSK5	condition-1	0.00188953	-1.25191	2.72365
5386	GNAQ	condition-1	0.00142642	0.781237	2.84575
5387	CEP78	condition-1	3.28356e-67	-2.25575	66.4837
5388	TLE4	condition-1	5.55814e-13	-0.658494	12.2551
5389	TLE1	condition-1	8.4584e-20	-2.71039	19.0727
5395	HNRNPK	condition-1	1.39642e-08	-0.344782	7.85498
5400	GOLM1	condition-1	5.56768e-06	-1.65069	5.25433
5411	SYK	condition-1	7.43143e-07	-1.1734	6.12893
5415	NFIL3	condition-1	0.000682767	-0.806412	3.16573
5424	SUSD3	condition-1	3.05314e-14	1.82254	13.5153
5436	PTCH1	condition-1	0.311193	-0.903572	0.50697
5439	SLC35D2	condition-1	0.00164662	0.903781	2.78341
5441	HABP4	condition-1	0.0475794	0.964162	1.32258
5454	ANP32B	condition-1	0.0169849	0.271003	1.76994
5461	TGFBR1	condition-1	2.45389e-07	-0.986476	6.61014
5463	SEC61B	condition-1	0.0440454	-0.28514	1.3561
5487	TXN	condition-1	0.000511335	0.456414	3.29129
5492	UGCG	condition-1	0.304606	0.709191	0.516262
5493	SUSD1	condition-1	3.87648e-05	-1.1152	4.41156
5507	POLE3	condition-1	0.00185681	-0.517668	2.73123
5508	RGS3	condition-1	4.18015e-08	-1.23826	7.37881
5509	ZNF618	condition-1	0.0100921	-1.54063	1.99602
5510	AKNA	condition-1	2.30018e-17	-0.765139	16.6382
5514	TNFSF8	condition-1	0.293312	0.93807	0.532671
5524	GSN	condition-1	2.20526e-11	-1.58998	10.6565
5525	STOM	condition-1	0.0201771	-0.518499	1.69514
5538	RPL35	condition-1	2.61767e-36	0.311561	35.5821
5539	ARPC5L	condition-1	7.99794e-26	-0.935614	25.097
5544	HSPA5	condition-1	4.27627e-20	-0.773597	19.3689
5553	RPL12	condition-1	8.72335e-44	0.352292	43.0593
5558	TOR2A	condition-1	0.00454516	-0.822648	2.34245
5567	FAM102A	condition-1	3.51265e-05	0.870642	4.45437
5583	SET	condition-1	1.74245e-18	-0.43666	17.7588
5591	LRRC8A	condition-1	0.748697	-0.626853	0.125694
5605	C9orf78	condition-1	0.047061	-0.270793	1.32734
5615	PRRC2B	condition-1	0.60985	-0.396066	0.214777
5621	SETX	condition-1	0.0693729	-0.423724	1.15881
5630	RPL7A	condition-1	2.2193e-28	0.227604	27.6538
5654	NOTCH1	condition-1	6.79355e-13	-1.37678	12.1679
5658	RABL6	condition-1	0.894104	-0.447646	0.0486121
5664	PTGDS	condition-1	8.95283e-05	-2.32962	4.04804
5665	PAXX	condition-1	3.83913e-11	-0.574606	10.4158
5666	CLIC3	condition-1	5.69836e-99	-4.28341	98.2443
5667	ABCA2	condition-1	0.00265792	-0.963279	2.57546
5670	NPDC1	condition-1	7.64717e-17	3.23825	16.1165
5681	TUBB4B	condition-1	8.58073e-05	-0.653421	4.06648
5683	TOR4A	condition-1	0.477652	-0.949849	0.320888
5699	IFITM2	condition-1	7.68661e-36	-0.682338	35.1143
5700	IFITM1	condition-1	3.45585e-05	-0.352457	4.46144
5702	IFITM3	condition-1	0.0404074	-0.675544	1.39354
5704	SIGIRR	condition-1	0.802722	-0.307997	0.0954348
5721	RPLP2	condition-1	5.98129e-58	0.386532	57.2232
5724	POLR2L	condition-1	0.000962042	-0.35181	3.01681
5732	CTSD	condition-1	1.4662e-30	-1.13544	29.8338
5734	LSP1	condition-1	0.0959673	-0.316745	1.01788
5735	MRPL23	condition-1	0.994026	0.472684	0.00260222
5736	ASCL2	condition-1	3.00528e-14	-1.57524	13.5221
5737	C11orf21	condition-1	0.0036608	-0.860018	2.43642
5738	TSPAN32	condition-1	1.50778e-11	-1.16566	10.8217
5739	CD81	condition-1	1.00818e-30	-0.792457	29.9965
5748	OSBPL5	condition-1	1.04623e-20	-2.4752	19.9804
5752	RHOG	condition-1	0.964065	-0.386653	0.0158939
5774	RIC3	condition-1	5.34135e-07	1.19602	6.27235
5776	RPL27A	condition-1	8.54478e-45	0.317263	44.0683
5778	TMEM9B	condition-1	0.00488781	-0.509506	2.31089
5786	SWAP70	condition-1	0.310766	-0.952506	0.507566
5792	EIF4G2	condition-1	0.0107734	-0.266208	1.96765
5795	USP47	condition-1	0.00088024	-0.56949	3.0554
5801	RRAS2	condition-1	0.00579687	-0.925393	2.23681
5807	RPS13	condition-1	4.26518e-28	0.306729	27.3701
5808	PIK3C2A	condition-1	0.00949301	-0.704103	2.0226
5809	NUCB2	condition-1	1.94364e-07	-0.603585	6.71138
5824	SVIP	condition-1	6.00079e-07	0.630746	6.22179
5833	EIF3M	condition-1	0.128706	0.30286	0.890402
5848	CD44	condition-1	2.23381e-19	0.587023	18.651
5849	TRIM44	condition-1	0.57922	-0.36839	0.237157
5851	PRR5L	condition-1	5.75999e-07	-1.29394	6.23958
5860	CD82	condition-1	6.71373e-12	1.8833	11.173
5861	TSPAN18	condition-1	1.64893e-09	2.39566	8.7828
5868	DGKZ	condition-1	8.96863e-07	-0.524055	6.04727
5869	MDK	condition-1	0.487767	-1.12013	0.311787
5916	MS4A1	condition-1	0.00201951	-1.93331	2.69476
5921	CD6	condition-1	1.06961e-32	1.2677	31.9708
5922	CD5	condition-1	8.72595e-25	2.11773	24.0592
5933	FADS2	condition-1	0.356317	-1.40404	0.448164
5940	AHNAK	condition-1	0.206042	0.25896	0.686045
5954	POLR2G	condition-1	6.28031e-06	-0.659479	5.20202
5963	RARRES3	condition-1	1.11846e-31	-0.700389	30.9514
5964	PLA2G16	condition-1	2.09322e-19	-1.28966	18.6792
5970	COX8A	condition-1	0.0326611	-0.279214	1.48597
5979	PPP1R14B	condition-1	5.63149e-15	1.0603	14.2494
5985	PRDX5	condition-1	2.92434e-06	-0.510568	5.53397
5989	RASGRP2	condition-1	0.0990723	-0.408545	1.00405
5999	NAALADL1	condition-1	0.0277913	-0.983744	1.55609
6004	FAU	condition-1	6.29836e-08	0.122993	7.20077
6009	DPF2	condition-1	0.018861	-0.673565	1.72443
6013	MALAT1	condition-1	5.02132e-32	-0.205893	31.2992
6022	SIPA1	condition-1	4.4126e-23	-0.96992	22.3553
6027	CFL1	condition-1	1.23011e-49	-0.572303	48.9101
6029	CTSW	condition-1	4.71369e-148	-2.20403	147.327
6031	CCDC85B	condition-1	4.2488e-10	-0.481564	9.37173
6033	DRAP1	condition-1	1.50541e-16	-0.603631	15.8223
6036	BANF1	condition-1	1.88324e-05	-0.638953	4.72509
6037	CATSPER1	condition-1	0.231347	-1.03327	0.635737
6038	SF3B2	condition-1	9.00682e-06	-0.396321	5.04543
6039	PACS1	condition-1	0.30825	-0.424851	0.511098
6050	CTSF	condition-1	0.0776987	-1.00317	1.10959
6066	PPP1CA	condition-1	2.32249e-21	-0.594528	20.634
6067	TBC1D10C	condition-1	3.45878e-10	-0.517568	9.46108
6070	CORO1B	condition-1	1.53683e-35	1.75569	34.8134
6076	CDK2AP2	condition-1	1.40747e-14	-1.21066	13.8516
6077	GSTP1	condition-1	1.59216e-50	-0.912599	49.798
6091	CPT1A	condition-1	0.773834	-0.590314	0.111352
6121	UCP2	condition-1	6.15746e-10	-0.576426	9.2106
6130	SPCS2	condition-1	0.879957	-0.271442	0.0555384
6132	ARRB1	condition-1	4.81249e-07	-1.31461	6.31763
6133	RPS3	condition-1	1.39856e-61	0.357343	60.8543
6146	NDUFC2	condition-1	0.018486	-0.350647	1.73316
6161	SYTL2	condition-1	0.116613	-0.722352	0.933254
6165	PRSS23	condition-1	2.78988e-32	-2.2461	31.5544
6167	CTSC	condition-1	5.76084e-20	-0.873085	19.2395
6176	MRE11	condition-1	0.0166515	-0.645499	1.77855
6183	SESN3	condition-1	0.00289698	0.877656	2.53806
6190	CEP126	condition-1	9.03752e-13	-1.69944	12.044
6191	BIRC3	condition-1	1.06471e-17	1.25154	16.9728
6193	TMEM123	condition-1	8.60898e-22	0.75295	21.065
6196	PDGFD	condition-1	2.84659e-22	-2.47954	21.5457
6199	CARD16	condition-1	1.35869e-10	-0.688004	9.86688
6210	ATM	condition-1	2.83111e-37	-0.723807	36.548
6226	IL18	condition-1	0.143192	-1.05359	0.844081
6228	AP002884.1	condition-1	0.130767	1.39204	0.883502
6229	NCAM1	condition-1	1.21812e-13	-2.99921	12.9143
6232	USP28	condition-1	1.43867e-13	-1.33337	12.842
6233	ZBTB16	condition-1	7.13772e-17	-1.95014	16.1464
6245	PCSK7	condition-1	3.32065e-09	-0.53509	8.47878
6251	JAML	condition-1	0.151275	0.685939	0.820232
6253	CD3E	condition-1	3.73844e-19	0.533534	18.4273
6254	CD3D	condition-1	9.40488e-45	0.927163	44.0266
6255	CD3G	condition-1	1.05696e-35	0.887242	34.9759
6261	DDX6	condition-1	1.28483e-09	-0.417472	8.89116
6266	RPS25	condition-1	9.6005e-54	0.401907	53.0177
6270	VPS11	condition-1	0.585495	-0.670971	0.232477
6272	H2AFX	condition-1	0.0747043	-0.89637	1.12665
6282	GRIK4	condition-1	0.563361	-2.04787	0.249213
6287	CRTAM	condition-1	0.00117117	-1.26356	2.93138
6289	HSPA8	condition-1	0.000121268	0.299988	3.91626
6301	FEZ1	condition-1	9.05139e-09	-1.92893	8.04328
6314	ST3GAL4	condition-1	1.43713e-06	-1.43188	5.8425
6321	APLP2	condition-1	0.806085	-0.473572	0.093619
6322	ZBTB44	condition-1	0.0296213	-0.50743	1.5284
6331	B3GAT1	condition-1	1.49835e-05	-1.71164	4.82439
6336	IDI1	condition-1	2.03241e-06	-0.582922	5.69199
6338	PFKP	condition-1	0.222002	0.618867	0.653643
6340	KLF6	condition-1	1.59023e-21	0.727865	20.7985
6341	AKR1C3	condition-1	9.34383e-39	-3.76938	38.0295
6349	IL2RA	condition-1	0.0130398	1.98655	1.88473
6353	SFMBT2	condition-1	0.0747983	-0.851541	1.12611
6357	GATA3	condition-1	1.08199e-06	0.842754	5.96577
6358	CELF2	condition-1	4.15594e-06	-0.32932	5.38133
6370	FAM107B	condition-1	4.27707e-08	0.412973	7.36885
6382	VIM	condition-1	6.43704e-61	0.813939	60.1913
6383	ST8SIA6	condition-1	1.05874e-07	-2.10526	6.97521
6392	DNAJC1	condition-1	3.07457e-05	-0.623636	4.51222
6395	PIP4K2A	condition-1	3.16794e-30	-0.898746	29.4992
6397	OTUD1	condition-1	0.5899	0.54006	0.229222
6399	APBB1IP	condition-1	0.00626945	-0.371299	2.20277
6405	ACBD5	condition-1	0.000350949	-0.760933	3.45476
6412	MAP3K8	condition-1	6.87268e-26	-1.5115	25.1629
6414	ZEB1	condition-1	0.110958	0.707955	0.954842
6417	EPC1	condition-1	0.106538	-0.254458	0.972496
6419	AL365203.2	condition-1	0.497898	1.14409	0.302859
6420	ITGB1	condition-1	1.04736e-05	0.465734	4.9799
6439	RASSF4	condition-1	1.3758e-16	-1.68535	15.8614
6440	ZNF22	condition-1	0.00959776	-0.59135	2.01783
6465	ANK3	condition-1	9.98717e-15	2.32212	14.0006
6466	ARID5B	condition-1	1.14448e-20	1.14726	19.9414
6467	RTKN2	condition-1	0.00219573	1.68554	2.65842
6481	DDX21	condition-1	0.000997916	0.332888	3.00091
6483	SRGN	condition-1	1.76142e-11	-0.513395	10.7541
6491	SAR1A	condition-1	1.94317e-05	-0.611789	4.71149
6492	PPA1	condition-1	1.79997e-18	0.917154	17.7447
6494	PRF1	condition-1	4.08489e-133	-3.40175	132.389
6501	SPOCK2	condition-1	1.49343e-17	0.763807	16.8258
6504	DDIT4	condition-1	2.78814e-09	-0.593982	8.55469
6520	FUT11	condition-1	5.44578e-08	-1.16509	7.26394
6534	DLG5	condition-1	0.000282155	-1.4751	3.54951
6558	FAS	condition-1	0.00167113	1.13081	2.77699
6574	HHEX	condition-1	0.0167535	-1.02562	1.77589
6583	PDLIM1	condition-1	1.89053e-06	-1.64325	5.72342
6591	PIK3AP1	condition-1	0.00107925	-0.979682	2.96688
6630	OGA	condition-1	0.0596672	-0.334034	1.22426
6665	ITPRIP	condition-1	0.0990988	-0.774503	1.00393
6668	MXI1	condition-1	0.0110196	0.716464	1.95783
6670	DUSP5	condition-1	0.0746036	0.844291	1.12724
6700	RGS10	condition-1	8.37421e-08	0.544384	7.07706
6702	BAG3	condition-1	0.615741	1.03261	0.210602
6710	PLEKHA1	condition-1	6.79942e-14	-0.850129	13.1675
6724	CTBP2	condition-1	1.70148e-28	-2.3456	27.7692
6729	PTPRE	condition-1	7.22381e-09	-0.833498	8.14123
6734	BNIP3	condition-1	0.181751	0.757186	0.740523
6742	ADAM8	condition-1	6.192e-11	-1.06531	10.2082
6751	KDM5A	condition-1	0.00678695	-0.452824	2.16833
6778	CD27	condition-1	2.70931e-19	1.21896	18.5671
6783	GAPDH	condition-1	0.0623261	-0.174004	1.20533
6786	CHD4	condition-1	3.01318e-05	-0.462001	4.52098
6794	CD4	condition-1	6.61324e-28	1.8264	27.1796
6796	TPI1	condition-1	1.83606e-09	-0.486027	8.73611
6801	C12orf57	condition-1	2.42906e-05	0.38098	4.61456
6802	PTPN6	condition-1	0.0067675	-0.524754	2.16957
6808	CLSTN3	condition-1	0.523145	-0.836174	0.281378
6811	SLC2A3	condition-1	0.000474443	0.557091	3.32382
6814	NECAP1	condition-1	0.244854	-0.387985	0.611093
6826	KLRB1	condition-1	1.0412e-34	-1.14897	33.9825
6828	CD69	condition-1	1.28203e-20	0.7607	19.8921
6829	KLRF1	condition-1	3.84605e-97	-4.76943	96.415
6830	CLEC2B	condition-1	0.530935	-0.275573	0.274959
6834	KLRD1	condition-1	1.21232e-109	-2.38458	108.916
6836	KLRC4	condition-1	2.46377e-05	-1.81493	4.6084
6837	KLRC3	condition-1	3.47701e-07	-1.8773	6.45879
6838	KLRC2	condition-1	6.98743e-05	-2.17362	4.15568
6839	KLRC1	condition-1	1.56099e-26	-3.43222	25.8066
6840	LINC02446	condition-1	0.679787	-1.29117	0.167627
6847	ETV6	condition-1	0.530735	0.703122	0.275122
6848	BORCS5	condition-1	1.04396e-06	0.978925	5.98132
6849	DUSP16	condition-1	1.07765e-07	2.24858	6.96752
6850	CREBL2	condition-1	0.075091	0.891705	1.12441
6851	CDKN1B	condition-1	0.0010186	0.501283	2.992
6862	ARHGDIB	condition-1	2.69516e-07	-0.221073	6.56941
6872	LDHB	condition-1	3.92401e-40	0.820647	39.4063
6874	ST8SIA1	condition-1	0.000728747	2.03748	3.13742
6877	LRMP	condition-1	2.59261e-05	-0.988604	4.58626
6905	KIAA1551	condition-1	0.3482	0.263343	0.458171
6915	ABCD2	condition-1	0.0856183	1.23525	1.06743
6931	SCAF11	condition-1	0.000102291	-0.333149	3.99016
6933	SLC38A2	condition-1	0.00787729	-0.505368	2.10362
6951	FKBP11	condition-1	0.134093	-0.370873	0.872593
6959	TUBA1B	condition-1	7.60263e-09	-0.566176	8.11904
6960	TUBA1A	condition-1	0.0425348	0.389812	1.37126
6961	TUBA1C	condition-1	0.285495	0.786762	0.544401
6966	TMBIM6	condition-1	0.000174197	-0.310969	3.75896
6986	BIN2	condition-1	8.14792e-48	-0.821905	47.089
7003	PFDN5	condition-1	0.438057	0.108516	0.358469
7015	CALCOCO1	condition-1	0.000466248	-0.679767	3.33138
7027	TESPA1	condition-1	5.4038e-08	1.09013	7.2673
7030	CD63	condition-1	6.80883e-92	-1.45188	91.1669
7031	AC009779.2	condition-1	0.238863	-1.14652	0.621852
7037	DGKA	condition-1	8.33103e-15	1.06698	14.0793
7041	RPS26	condition-1	1.05632e-18	0.23358	17.9762
7043	RPL41	condition-1	1.33775e-98	0.389609	97.8736
7047	MYL6	condition-1	1.87349e-31	-0.435249	30.7273
7063	ATP5F1B	condition-1	0.482827	-0.295537	0.316208
7064	PTGES3	condition-1	0.0905033	0.256872	1.04334
7065	NACA	condition-1	1.39769e-10	0.166466	9.85459
7074	ARHGAP9	condition-1	6.72435e-32	-1.25539	31.1724
7085	MARCH9	condition-1	0.0046662	0.710365	2.33104
7110	HELB	condition-1	1.12168e-06	0.892555	5.95013
7117	LINC02384	condition-1	1.16076e-05	-1.43213	4.93526
7118	RAP1B	condition-1	1.51827e-74	-0.998834	73.8187
7142	NAP1L1	condition-1	1.18391e-14	0.452186	13.9267
7146	PPP1R12A	condition-1	8.36284e-08	-0.538048	7.07765
7158	ATP2B1	condition-1	1.05514e-05	0.634035	4.97669
7161	AC025164.1	condition-1	0.0234492	0.679511	1.62987
7180	ELK3	condition-1	0.00087674	0.812505	3.05713
7181	CDK17	condition-1	0.336968	-0.636708	0.472411
7195	GNPTAB	condition-1	3.63554e-61	-1.68621	60.4394
7201	HSP90B1	condition-1	7.40546e-13	-0.465259	12.1304
7212	C12orf75	condition-1	4.25595e-09	-0.617186	8.371
7225	CMKLR1	condition-1	8.79021e-08	-1.92921	7.056
7229	SELPLG	condition-1	0.00236123	-0.480321	2.62686
7231	SSH1	condition-1	0.227521	-0.814261	0.642978
7237	KCTD10	condition-1	0.00725829	-0.936028	2.13917
7244	ANKRD13A	condition-1	0.782772	0.521265	0.106364
7248	ARPC3	condition-1	3.84763e-17	-0.344819	16.4148
7264	ERP29	condition-1	8.4018e-06	0.299693	5.07563
7268	RPL6	condition-1	3.27548e-51	0.335148	50.4847
7288	PEBP1	condition-1	8.76712e-11	0.523273	10.0571
7289	TAOK3	condition-1	5.45529e-05	-0.430365	4.26318
7292	BICDL1	condition-1	1.70401e-11	1.26935	10.7685
7296	RPLP0	condition-1	7.70648e-66	0.596563	65.1131
7298	PXN	condition-1	1.09126e-07	-0.766896	6.96207
7299	COX6A1	condition-1	0.405052	-0.223547	0.392489
7302	SRSF9	condition-1	4.27442e-10	-0.453185	9.36912
7303	DYNLL1	condition-1	1.51397e-05	-0.544725	4.81988
7307	MLEC	condition-1	0.0015753	-0.677853	2.80264
7316	ANAPC5	condition-1	0.00518274	-0.41583	2.28544
7321	TMEM120B	condition-1	0.00918994	-0.592687	2.03669
7337	VPS37B	condition-1	8.65809e-07	-0.839371	6.06258
7340	PITPNM2	condition-1	0.35951	-0.98667	0.444288
7347	RILPL2	condition-1	8.28407e-12	1.00883	11.0818
7358	UBC	condition-1	1.95845e-20	-0.316469	19.7081
7363	SLC15A4	condition-1	1.6813e-19	-1.57257	18.7744
7397	LATS2	condition-1	0.0118683	-1.18107	1.92561
7399	SAP18	condition-1	1.0057e-05	-0.30643	4.99753
7402	ZDHHC20	condition-1	0.0107351	-0.581789	1.96919
7416	RPL21	condition-1	3.78906e-30	0.286727	29.4215
7422	POMP	condition-1	3.8073e-09	-0.528245	8.41938
7425	UBL3	condition-1	0.35986	0.466081	0.443867
7428	HMGB1	condition-1	6.51389e-39	-0.465188	38.1862
7430	ALOX5AP	condition-1	3.88439e-12	-0.705598	11.4107
7437	N4BP2L2	condition-1	0.00773203	-0.246614	2.11171
7458	RGCC	condition-1	0.000335831	0.927665	3.47388
7460	DGKH	condition-1	0.116259	1.03034	0.934573
7469	TPT1	condition-1	8.49149e-110	0.494961	109.071
7473	LCP1	condition-1	3.92879e-39	-0.645172	38.4057
7475	ESD	condition-1	0.00267115	0.71684	2.5733
7493	EBPL	condition-1	0.59551	0.479621	0.225111
7520	LINC00402	condition-1	0.816087	0.897386	0.0882636
7521	TBC1D4	condition-1	2.70038e-10	1.35843	9.56857
7522	COMMD6	condition-1	0.000663492	0.248549	3.17816
7544	STK24	condition-1	0.000965123	0.612555	3.01542
7545	DOCK9	condition-1	0.0622973	0.887258	1.20553
7549	GPR183	condition-1	8.35302e-39	2.15162	38.0782
7559	ARGLU1	condition-1	5.15526e-07	-0.291115	6.28775
7563	IRS2	condition-1	0.502614	0.567728	0.298765
7568	ANKRD10	condition-1	0.11134	-0.531389	0.953351
7600	HNRNPC	condition-1	0.00228291	-0.256608	2.64151
7601	SUPT16H	condition-1	0.039665	-0.426617	1.40159
7610	TRDC	condition-1	8.74531e-27	-2.48466	26.0582
7611	TRAC	condition-1	4.62276e-69	1.62698	68.3351
7629	PABPN1	condition-1	0.0237731	-0.378966	1.62391
7640	PSME1	condition-1	7.90439e-12	-0.367611	11.1021
7643	PSME2	condition-1	0.00348734	-0.304287	2.45751
7653	TINF2	condition-1	0.0446477	-0.62794	1.3502
7655	DHRS1	condition-1	0.00255708	-0.891904	2.59226
7662	GZMH	condition-1	2.76144e-37	-1.41911	36.5589
7663	GZMB	condition-1	2.67869e-121	-2.95199	120.572
7691	PNN	condition-1	6.90124e-19	-0.498514	18.1611
7692	MIA2	condition-1	0.263948	-0.466783	0.578482
7701	RPS29	condition-1	2.34772e-90	0.457582	89.6294
7710	ARF6	condition-1	0.000140176	-0.389836	3.85333
7722	GNG2	condition-1	5.87308e-25	-0.986866	24.2311
7724	PTGDR	condition-1	6.83382e-55	-3.13584	54.1653
7727	ERO1A	condition-1	6.01997e-07	0.864305	6.22041
7728	AL133453.1	condition-1	8.45402e-05	0.810625	4.07294
7733	CNIH1	condition-1	0.0168367	0.604493	1.77374
7740	LGALS3	condition-1	0.738071	0.614042	0.131902
7741	FBXO34	condition-1	0.190978	0.694988	0.719017
7759	PCNX4	condition-1	0.261743	-0.676556	0.582124
7760	DHRS7	condition-1	3.51132e-26	-0.869126	25.4545
7761	PPM1A	condition-1	0.993869	-0.523282	0.00267085
7762	MNAT1	condition-1	0.000205383	-0.764251	3.68743
7764	PRKCH	condition-1	3.26393e-19	-0.835317	18.4863
7772	SYNE2	condition-1	0.000398441	-0.334601	3.39964
7776	AKAP5	condition-1	1.81867e-06	-1.75815	5.74025
7777	ZBTB1	condition-1	8.8941e-06	-0.490967	5.0509
7778	PLEKHG3	condition-1	0.000111348	-0.882261	3.95332
7800	SRSF5	condition-1	5.30056e-30	-0.424657	29.2757
7810	RBM25	condition-1	4.26774e-06	-0.342317	5.3698
7842	FOS	condition-1	0.0148302	0.553398	1.82885
7869	GPR65	condition-1	0.000437045	-0.624299	3.35947
7873	FOXN3	condition-1	0.00119323	-0.490595	2.92327
7878	CALM1	condition-1	8.10847e-52	-0.537037	51.0911
7879	RPS6KA5	condition-1	0.397364	0.633674	0.400812
7882	CCDC88C	condition-1	0.000122878	-0.496634	3.91052
7884	TC2N	condition-1	0.021014	0.539315	1.67749
7891	RIN3	condition-1	1.36481e-24	-1.48764	23.8649
7894	ITPK1	condition-1	0.345261	-0.71878	0.461852
7902	IFI27L2	condition-1	2.2847e-19	-1.14028	18.6412
7908	SYNE3	condition-1	2.52864e-07	1.21179	6.59711
7916	BCL11B	condition-1	0.419002	0.392111	0.377784
7917	SETD3	condition-1	0.00712375	-0.683407	2.14729
7920	EVL	condition-1	1.03027e-08	-0.333616	7.98705
7922	YY1	condition-1	0.496316	-0.273738	0.304242
7930	HSP90AA1	condition-1	2.21608e-05	-0.223612	4.65442
7949	ATP5MPL	condition-1	0.004317	-0.278698	2.36482
7952	AKT1	condition-1	0.00105149	-0.619812	2.97819
7960	CRIP2	condition-1	5.93833e-12	2.12879	11.2263
7961	CRIP1	condition-1	6.11475e-06	0.521138	5.21362
7968	IGHM	condition-1	0.00257519	-2.45173	2.58919
7978	ATP10A	condition-1	6.56919e-05	-1.17834	4.18249
7980	APBA2	condition-1	1.54673e-15	-1.26623	14.8106
7986	KLF13	condition-1	9.20762e-06	-0.414179	5.03585
7988	LINC02256	condition-1	0.0397869	-0.876677	1.40026
7989	GOLGA8N	condition-1	1.7994e-08	-1.97396	7.74487
7991	FMN1	condition-1	0.00218629	1.41366	2.66029
8007	RASGRP1	condition-1	0.266174	0.371561	0.574834
8011	SRP14	condition-1	1.3268e-16	-0.310583	15.8772
8022	RMDN3	condition-1	5.57196e-07	-1.14996	6.25399
8032	RTF1	condition-1	0.1722	-0.312053	0.763967
8040	TMEM87A	condition-1	0.00662586	-0.545519	2.17876
8046	STARD9	condition-1	0.383028	-1.06382	0.41677
8058	PDIA3	condition-1	2.48629e-29	-0.771985	28.6044
8059	SERF2	condition-1	5.39037e-50	-0.491608	49.2684
8069	B2M	condition-1	5.32499e-40	-0.313121	39.2737
8079	DUT	condition-1	8.27375e-07	0.644562	6.0823
8087	ATP8B4	condition-1	3.70725e-06	-2.07715	5.43095
8092	SPPL2A	condition-1	0.00335684	-0.610136	2.47407
8117	ADAM10	condition-1	5.55968e-07	-0.623212	6.25495
8121	MYO1E	condition-1	0.249667	-1.26151	0.602638
8128	VPS13C	condition-1	1.9208e-05	-0.417058	4.71652
8132	RAB8B	condition-1	1.58612e-06	-0.691734	5.79966
8141	PPIB	condition-1	6.2927e-16	-0.440754	15.2012
8146	PIF1	condition-1	0.00011618	-1.92085	3.93487
8156	DPP8	condition-1	0.139398	-0.557927	0.855744
8167	RPL4	condition-1	7.80304e-32	0.372575	31.1077
8169	SMAD3	condition-1	0.241661	0.618502	0.616793
8172	C15orf61	condition-1	0.0453061	0.618709	1.34384
8178	ANP32A	condition-1	0.00220821	-0.388122	2.65596
8180	RPLP1	condition-1	5.48754e-86	0.516703	85.2606
8183	PKM	condition-1	0.000887609	0.439953	3.05178
8185	HEXA	condition-1	7.31271e-06	-0.705199	5.13592
8200	CSK	condition-1	0.00350891	-0.458431	2.45483
8209	NEIL1	condition-1	1.43039e-13	-1.6402	12.8445
8223	PEAK1	condition-1	1.22178e-06	-1.38123	5.91301
8230	PSMA4	condition-1	0.00510376	-0.450104	2.29211
8232	CTSH	condition-1	3.35802e-06	1.20322	5.47392
8246	RPS17	condition-1	3.82446e-13	0.506904	12.4174
8253	HDGFL3	condition-1	0.0361186	-1.23284	1.44227
8257	SEC11A	condition-1	6.31246e-06	-0.42486	5.1998
8260	AKAP13	condition-1	1.20164e-22	-0.568062	21.9202
8266	HAPLN3	condition-1	0.00583338	1.19864	2.23408
8268	ABHD2	condition-1	0.00113038	-0.792678	2.94677
8280	IQGAP1	condition-1	3.55997e-30	-0.736517	29.4486
8283	FURIN	condition-1	0.000296602	-0.815746	3.52783
8284	FES	condition-1	0.000731771	-1.09303	3.13562
8294	MCTP2	condition-1	7.81045e-41	-2.12486	40.1073
8296	IGF1R	condition-1	0.00190583	-1.05889	2.71992
8313	NPRL3	condition-1	0.681113	-0.680979	0.166781
8318	AXIN1	condition-1	4.5265e-07	-0.922082	6.34424
8324	CAPN15	condition-1	0.00931467	-0.743821	2.03083
8328	MCRIP2	condition-1	0.000204355	0.934152	3.68961
8334	FBXL16	condition-1	0.000522485	2.0484	3.28193
8335	METRN	condition-1	0.0734492	-0.625871	1.13401
8336	FAM173A	condition-1	3.88171e-06	-0.715428	5.41098
8344	UBE2I	condition-1	1.23175e-05	-0.408586	4.90948
8350	C16orf91	condition-1	0.735809	-0.63094	0.133235
8360	SPSB3	condition-1	9.75893e-06	-0.562473	5.0106
8366	RPS2	condition-1	4.63058e-100	0.484209	99.3344
8382	RNPS1	condition-1	0.00503302	-0.354128	2.29817
8389	SRRM2	condition-1	1.17207e-15	-0.373619	14.931
8390	ELOB	condition-1	1.16907e-05	-0.285317	4.93216
8397	MMP25-AS1	condition-1	1.58345e-05	-0.90678	4.8004
8398	IL32	condition-1	1.91364e-20	0.570283	19.7181
8412	NLRC3	condition-1	0.0642179	-0.608794	1.19234
8417	CREBBP	condition-1	0.0723791	-0.448272	1.14039
8420	CORO7	condition-1	0.00491849	0.647067	2.30817
8423	HMOX2	condition-1	0.184494	-0.443382	0.734018
8432	UBN1	condition-1	0.00123607	-0.543987	2.90796
8440	CARHSP1	condition-1	3.85586e-06	-0.698167	5.41388
8444	ATF7IP2	condition-1	8.3474e-06	0.648537	5.07845
8450	LITAF	condition-1	1.44929e-44	-0.967639	43.8388
8455	RSL1D1	condition-1	0.796136	0.306978	0.0990126
8477	RPS15A	condition-1	1.18574e-69	0.384156	68.926
8500	CDR2	condition-1	0.0760792	0.736553	1.11873
8510	PRKCB	condition-1	0.0255279	-0.367551	1.59299
8517	NSMCE1	condition-1	0.437277	0.503457	0.359244
8520	GTF3C1	condition-1	0.0166739	-0.656257	1.77796
8523	SBK1	condition-1	0.0865199	-0.827896	1.06288
8535	RABEP2	condition-1	0.015954	-0.829232	1.79713
8542	SPN	condition-1	1.61986e-15	-0.816726	14.7905
8557	PPP4C	condition-1	0.569788	-0.407545	0.244287
8558	YPEL3	condition-1	0.00140302	-0.357776	2.85294
8561	CORO1A	condition-1	3.57968e-23	-0.436617	22.4462
8566	CD2BP2	condition-1	2.42957e-10	-0.904354	9.61447
8574	ITGAL	condition-1	2.63744e-24	-0.848657	23.5788
8599	FUS	condition-1	9.56658e-11	-0.350978	10.0192
8602	ITGAM	condition-1	4.86132e-34	-1.66162	33.3132
8603	ITGAX	condition-1	1.53293e-18	-1.67372	17.8145
8621	TENT4B	condition-1	0.000109516	-0.777467	3.96052
8622	ADCY7	condition-1	2.93222e-09	-0.889794	8.5328
8623	BRD7	condition-1	4.97653e-18	-0.687547	17.3031
8627	CYLD	condition-1	0.00176757	0.345631	2.75262
8628	HNRNPA1P48	condition-1	0.198048	0.607717	0.703229
8629	CHD9	condition-1	2.84283e-23	-1.14729	22.5462
8641	MT2A	condition-1	0.000403434	-0.420216	3.39423
8656	CCDC102A	condition-1	0.0676248	-0.990577	1.16989
8657	ADGRG5	condition-1	2.68153e-06	-1.3644	5.57162
8658	ADGRG1	condition-1	1.68678e-31	-1.91792	30.7729
8660	KIFC3	condition-1	1.50991e-05	-1.84021	4.82105
8662	USB1	condition-1	0.299171	-0.604839	0.524081
8683	TRADD	condition-1	1.08752e-31	1.47431	30.9636
8684	FBXL8	condition-1	0.00230785	1.58504	2.63679
8710	PSMB10	condition-1	8.26102e-05	-0.529601	4.08297
8716	NFATC3	condition-1	0.00184987	-0.486706	2.73286
8726	SNTB2	condition-1	0.0415604	-0.746186	1.38132
8732	CYB5B	condition-1	0.011487	-0.683046	1.93979
8733	NFAT5	condition-1	0.265595	-0.521185	0.57578
8747	CMTR2	condition-1	8.89123e-05	-1.12543	4.05104
8764	ZNRF1	condition-1	0.1061	1.26004	0.974283
8776	MAF	condition-1	0.000132383	0.827744	3.87817
8783	CMIP	condition-1	1.22592e-05	-0.763599	4.91154
8784	PLCG2	condition-1	2.61731e-13	-1.99812	12.5821
8793	COTL1	condition-1	3.45703e-15	0.863363	14.4613
8795	USP10	condition-1	9.26185e-06	0.892866	5.0333
8799	GSE1	condition-1	1.20021e-06	-1.14608	5.92074
8803	IRF8	condition-1	5.75913e-05	-1.28474	4.23964
8806	MAP1LC3B	condition-1	6.87861e-09	-0.507432	8.1625
8808	KLHDC4	condition-1	2.48298e-11	-1.0894	10.605
8812	ZC3H18	condition-1	0.0329714	-0.485219	1.48186
8813	CYBA	condition-1	1.67184e-138	-1.08421	137.777
8814	MVD	condition-1	3.82587e-16	-1.35336	15.4173
8816	RNF166	condition-1	0.010955	-0.434827	1.96039
8826	ANKRD11	condition-1	4.79608e-12	-0.487755	11.3191
8829	RPL13	condition-1	2.80601e-90	0.522065	89.5519
8835	ZNF276	condition-1	7.69573e-07	-0.674504	6.11375
8837	TCF25	condition-1	4.6409e-16	-0.524543	15.3334
8872	RAP1GAP2	condition-1	1.74507e-07	-1.02757	6.75819
8877	ITGAE	condition-1	0.210199	-0.53251	0.67737
8896	SLC25A11	condition-1	0.0783326	-0.55171	1.10606
8898	PFN1	condition-1	6.2384e-73	-0.685684	72.2049
8939	POLR2A	condition-1	0.414072	-0.434893	0.382924
8942	EIF4A1	condition-1	0.00704507	-0.378895	2.15211
8946	SAT2	condition-1	0.0170249	-0.453486	1.76892
8966	RPL26	condition-1	1.81555e-58	0.319462	57.741
8989	NCOR1	condition-1	0.0434155	-0.345489	1.36236
8993	UBB	condition-1	7.49015e-93	-0.862589	92.1255
9022	AC007952.4	condition-1	7.22668e-08	-1.21505	7.14106
9028	SPECC1	condition-1	0.0438103	-0.840716	1.35842
9029	LGALS9B	condition-1	0.0159641	-3.05132	1.79685
9035	MAP2K3	condition-1	1.52471e-05	-0.761434	4.81681
9055	SDF2	condition-1	4.4078e-06	-0.90419	5.35578
9059	RPL23A	condition-1	3.80382e-49	0.321452	48.4198
9070	ABHD15	condition-1	0.317413	-0.823389	0.498376
9073	SSH2	condition-1	0.0429902	-0.470355	1.36663
9077	CPD	condition-1	0.000215792	-0.750514	3.66596
9085	EVI2B	condition-1	0.000249589	0.419702	3.60278
9086	EVI2A	condition-1	0.479981	0.547603	0.318776
9087	RAB11FIP4	condition-1	0.525551	-0.691495	0.279385
9095	ZNF207	condition-1	0.156206	-0.2831	0.806303
9106	SLFN5	condition-1	0.235601	-0.322009	0.627823
9110	SLFN13	condition-1	1.55058e-10	-1.28724	9.80951
9111	SLFN12L	condition-1	0.000833191	-0.612797	3.07926
9115	MMP28	condition-1	0.108523	-1.34692	0.96448
9116	CCL5	condition-1	8.4502e-30	-1.02417	29.0731
9117	CCL3	condition-1	2.22273e-15	-2.92345	14.6531
9118	CCL4	condition-1	1.81913e-33	-2.43448	32.7401
9119	AC243829.1	condition-1	0.00071951	-1.12399	3.14296
9120	CCL3L1	condition-1	1.19964e-14	-1.76566	13.9209
9121	CCL4L2	condition-1	0.000424169	-1.88973	3.37246
9136	MLLT6	condition-1	2.56316e-06	-0.501666	5.59122
9137	CISD3	condition-1	1.94149e-09	-0.903457	8.71186
9138	PSMB3	condition-1	0.000588845	-0.425695	3.23
9141	RPL23	condition-1	1.87135e-25	0.342051	24.7278
9142	LASP1	condition-1	0.000492503	-0.653607	3.30759
9144	PLXDC1	condition-1	0.0215143	-1.05044	1.66727
9146	RPL19	condition-1	8.41231e-60	0.363147	59.0751
9149	CDK12	condition-1	0.00131349	-0.456476	2.88157
9153	ERBB2	condition-1	1.73443e-06	-1.99386	5.76084
9155	IKZF3	condition-1	2.86686e-08	-0.629679	7.54259
9161	NR1D1	condition-1	0.291443	1.08296	0.535446
9172	EIF1	condition-1	3.65024e-16	-0.19317	15.4377
9184	STAT5B	condition-1	0.561944	0.504439	0.250307
9194	RETREG3	condition-1	0.289083	-0.598539	0.538978
9205	RPL27	condition-1	1.17292e-23	0.250195	22.9307
9222	UBTF	condition-1	0.0167217	-0.439333	1.77672
9236	FMNL1	condition-1	2.71554e-09	-0.506265	8.56614
9240	KANSL1	condition-1	0.936042	-0.320856	0.0287046
9252	TBKBP1	condition-1	0.00475841	-1.19526	2.32254
9253	TBX21	condition-1	3.20796e-33	-2.02176	32.4938
9268	HOXB4	condition-1	0.0107754	-1.17128	1.96757
9273	GNGT2	condition-1	2.30723e-05	-1.55822	4.63691
9274	ABI3	condition-1	8.00855e-17	-1.71657	16.0964
9292	LUC7L3	condition-1	1.77477e-05	-0.313331	4.75086
9293	TOB1	condition-1	5.50676e-14	1.09193	13.2591
9303	NOG	condition-1	0.928515	-1.15424	0.032211
9321	TSPOAP1	condition-1	5.00779e-12	-1.64326	11.3004
9323	AC004687.1	condition-1	1.23988e-41	-1.01257	40.9066
9338	VMP1	condition-1	0.327624	0.478583	0.484624
9353	CYB561	condition-1	7.3546e-07	1.8924	6.13344
9359	LIMD2	condition-1	8.06537e-29	-0.559538	28.0934
9365	CD79B	condition-1	2.95943e-05	-0.969235	4.52879
9368	SNHG25	condition-1	0.245677	0.445118	0.609636
9370	PECAM1	condition-1	0.113536	-0.662602	0.944864
9373	DDX5	condition-1	1.57955e-71	-0.509722	70.8015
9378	RGS9	condition-1	0.000305691	-1.0558	3.51472
9380	PRKCA	condition-1	0.0297085	0.598573	1.52712
9381	HELZ	condition-1	2.09176e-19	-0.850006	18.6795
9384	PITPNC1	condition-1	0.0507095	-0.429141	1.29491
9386	BPTF	condition-1	1.18243e-09	-0.475366	8.92723
9399	PRKAR1A	condition-1	0.00290712	-0.524984	2.53654
9407	RPL38	condition-1	2.83145e-50	0.400595	49.548
9410	CD300A	condition-1	3.38127e-35	-1.81431	34.4709
9414	RAB37	condition-1	9.27305e-07	-0.850375	6.03278
9416	SLC9A3R1	condition-1	2.44194e-18	-0.80348	17.6123
9423	ATP5PD	condition-1	5.25581e-05	0.444383	4.27936
9426	NT5C	condition-1	1.76617e-20	-1.10891	19.753
9437	TSEN54	condition-1	1.208e-09	-0.933892	8.91793
9438	LLGL2	condition-1	1.29639e-13	-1.2285	12.8873
9443	H3F3B	condition-1	3.77698e-54	-0.506198	53.4229
9460	RHBDF2	condition-1	0.000503282	-0.934185	3.29819
9463	MXRA7	condition-1	0.00220768	-1.00125	2.65606
9466	SRSF2	condition-1	2.51611e-10	-0.500408	9.59927
9468	SEC14L1	condition-1	0.0232888	-0.557748	1.63285
9476	SOCS3	condition-1	1.35323e-31	1.62599	30.8686
9478	CYTH1	condition-1	0.00028536	-0.33421	3.54461
9481	LGALS3BP	condition-1	2.65677e-05	1.48463	4.57565
9484	CBX4	condition-1	0.247878	-0.495793	0.605762
9490	RNF213	condition-1	6.83669e-50	-0.732778	49.1652
9501	ACTG1	condition-1	9.00941e-26	-0.448475	25.0453
9504	PDE6G	condition-1	0.0217291	-1.52598	1.66296
9512	P4HB	condition-1	0.000314064	-0.412503	3.50298
9532	CD7	condition-1	4.8523e-106	-1.52663	105.314
9537	NARF	condition-1	0.0361255	-0.545465	1.44219
9546	METRNL	condition-1	7.52189e-47	-2.09728	46.1237
9550	YES1	condition-1	3.36394e-15	-1.69455	14.4732
9551	AP001020.3	condition-1	0.0107856	-1.42855	1.96716
9556	LPIN2	condition-1	0.00145023	0.629818	2.83856
9558	MYL12A	condition-1	5.07265e-56	-0.602892	55.2948
9559	MYL12B	condition-1	2.49772e-13	-0.332468	12.6025
9567	L3MBTL4	condition-1	0.00020585	-1.95684	3.68645
9570	NDUFV2	condition-1	0.00119369	0.539572	2.92311
9572	ANKRD12	condition-1	0.404263	0.193996	0.393336
9574	RALBP1	condition-1	0.000203964	-0.546216	3.69045
9579	GNAL	condition-1	0.0576376	-1.44654	1.23929
9589	PTPN2	condition-1	0.10663	-0.328094	0.972121
9596	ROCK1	condition-1	0.00942101	-0.339584	2.0259
9602	RIOK3	condition-1	1.37071e-20	-0.837265	19.8631
9604	NPC1	condition-1	0.00124715	-0.940317	2.90408
9605	TTC39C	condition-1	7.47308e-37	1.66729	36.1265
9612	B4GALT6	condition-1	0.767997	-1.21683	0.114641
9614	RNF125	condition-1	1.19453e-05	-0.455437	4.9228
9616	MAPRE2	condition-1	1.91912e-05	-0.745069	4.7169
9630	SETBP1	condition-1	0.199111	-1.09954	0.700904
9637	RNF165	condition-1	8.88038e-13	-2.8259	12.0516
9646	RPL17	condition-1	4.89272e-05	0.309854	4.31045
9647	ACAA2	condition-1	6.82722e-11	-0.994717	10.1658
9654	MEX3C	condition-1	2.72732e-12	-0.993337	11.5643
9658	RAB27B	condition-1	0.0384642	-1.10586	1.41494
9659	TCF4	condition-1	0.983397	-1.11319	0.00727098
9666	MALT1	condition-1	0.00191164	0.586192	2.71859
9674	BCL2	condition-1	1.64383e-16	1.13129	15.7841
9675	KDSR	condition-1	4.55148e-08	1.16899	7.34185
9677	VPS4B	condition-1	7.01418e-05	-0.51718	4.15402
9696	MBP	condition-1	8.59761e-33	-0.793155	32.0656
9710	CSNK2A1	condition-1	0.371345	-0.446994	0.430223
9719	SIRPG	condition-1	8.21226e-06	1.43971	5.08554
9722	SNRPB	condition-1	0.111024	-0.281095	0.954583
9727	PTPRA	condition-1	8.97773e-12	-0.603	11.0468
9766	DSTN	condition-1	0.074438	-0.306695	1.12821
9767	RRBP1	condition-1	9.59213e-24	-1.27243	23.0181
9777	SMIM26	condition-1	0.962173	0.372305	0.0167471
9791	GZF1	condition-1	0.800035	-0.773394	0.0968911
9794	CST7	condition-1	1.80118e-124	-2.11075	123.744
9795	APMAP	condition-1	7.3894e-69	-1.95729	68.1314
9823	RALY	condition-1	0.0562894	-0.420198	1.24957
9839	EIF6	condition-1	0.0257596	-0.480871	1.58906
9848	RBM39	condition-1	7.98235e-84	-0.802288	83.0979
9856	RAB5IF	condition-1	1.58226e-22	-1.07813	21.8007
9889	STK4	condition-1	0.000236272	-0.253384	3.62659
9891	PIGT	condition-1	0.313903	-0.527032	0.503204
9894	CTSA	condition-1	0.00134933	0.753523	2.86988
9902	ZMYND8	condition-1	0.0343776	-0.55447	1.46372
9905	PREX1	condition-1	5.11172e-12	-0.727638	11.2914
9912	ZFAS1	condition-1	9.8164e-16	0.490704	15.008
9924	BCAS4	condition-1	0.345261	-0.696726	0.461852
9929	NFATC2	condition-1	0.000139477	-0.689712	3.8555
9932	TSHZ2	condition-1	7.08092e-07	1.63346	6.14991
9940	AL109955.1	condition-1	0.81899	-1.00341	0.0867212
9942	ZBP1	condition-1	0.274352	-0.547143	0.561692
9955	FAM217B	condition-1	0.0171262	-0.690339	1.76634
9959	PSMA7	condition-1	0.438439	-0.22067	0.358091
9964	RPS21	condition-1	6.87543e-47	0.397539	46.1627
9967	OGFR	condition-1	0.101816	-0.507186	0.992186
9971	GID8	condition-1	0.0708445	-0.553518	1.14969
9975	PPDPF	condition-1	0.000435876	0.357145	3.36064
9979	STMN3	condition-1	2.63585e-06	0.820207	5.57908
9997	GZMM	condition-1	1.48637e-113	-1.67242	112.828
9998	BSG	condition-1	0.000241894	-0.521683	3.61637
10006	R3HDM4	condition-1	0.115083	0.618376	0.938988
10010	CNN2	condition-1	1.58889e-16	0.754275	15.7989
10014	GPX4	condition-1	0.163161	0.253474	0.787383
10018	MIDN	condition-1	4.19004e-13	-0.901558	12.3778
10019	CIRBP	condition-1	3.25199e-06	-0.243686	5.48785
10025	RPS15	condition-1	6.04064e-46	0.304571	45.2189
10036	AC012615.1	condition-1	4.17756e-08	-1.1228	7.37908
10037	ABHD17A	condition-1	6.00572e-105	-1.36176	104.221
10038	SCAMP4	condition-1	0.133037	-0.707274	0.876029
10062	AES	condition-1	1.21708e-15	-0.338579	14.9147
10076	MATK	condition-1	1.02605e-75	-1.93164	74.9888
10078	EEF2	condition-1	9.32687e-06	0.207602	5.03026
10081	MAP2K2	condition-1	1.8449e-09	-0.499093	8.73403
10084	TMIGD2	condition-1	2.4683e-39	-2.46777	38.6076
10085	FSD1	condition-1	1.26498e-05	-2.11355	4.89791
10093	MYDGF	condition-1	3.09469e-09	-0.668132	8.50938
10103	RPL36	condition-1	5.6349e-104	0.583346	103.249
10139	MAP2K7	condition-1	0.00143372	-0.66029	2.84354
10143	CERS4	condition-1	0.0437006	-0.880731	1.35951
10146	RPS28	condition-1	3.98074e-65	0.39156	64.4
10154	MYO1F	condition-1	6.0591e-35	-0.93445	34.2176
10155	ADAMTS10	condition-1	0.000288035	-1.23037	3.54055
10167	UBL5	condition-1	0.548515	-0.207264	0.260811
10172	EIF3G	condition-1	4.34419e-06	-0.291576	5.36209
10182	PDE4A	condition-1	2.93715e-06	-1.46929	5.53207
10184	S1PR5	condition-1	1.09991e-48	-2.64776	47.9586
10187	CDKN2D	condition-1	0.035976	-0.321799	1.44399
10188	SLC44A2	condition-1	0.000696415	-0.655135	3.15713
10192	DNM2	condition-1	0.00729482	-0.615212	2.13699
10193	TMED1	condition-1	0.000804775	-0.985807	3.09433
10214	ZNF439	condition-1	0.115546	-0.882027	0.937245
10225	WDR83OS	condition-1	6.54619e-06	-0.456765	5.18401
10232	PRDX2	condition-1	8.87041e-17	0.761355	16.0521
10236	CALR	condition-1	1.19564e-17	-0.632018	16.9224
10244	IER2	condition-1	6.48892e-27	-0.724835	26.1878
10259	ADGRE5	condition-1	9.34824e-07	-0.541403	6.02927
10261	PKN1	condition-1	2.20708e-06	-0.554371	5.65618
10263	DNAJB1	condition-1	2.7777e-11	0.710726	10.5563
10265	NDUFB7	condition-1	3.05614e-09	-0.488406	8.51483
10273	RASAL3	condition-1	2.53848e-07	-0.601118	6.59543
10275	RAB8A	condition-1	2.49413e-09	-0.67129	8.60308
10276	HSH2D	condition-1	1.72355e-31	-2.21576	30.7636
10277	FAM32A	condition-1	0.00542518	-0.557105	2.26559
10290	MYO9B	condition-1	0.484921	-0.40443	0.314329
10300	BST2	condition-1	1.41268e-08	-0.657012	7.84996
10310	RPL18A	condition-1	1.07542e-87	0.501096	86.9684
10313	IL12RB1	condition-1	0.923736	-0.576031	0.0344522
10328	UBA52	condition-1	1.56229e-19	0.203221	18.8062
10332	COPE	condition-1	0.174154	-0.291845	0.759068
10335	SUGP2	condition-1	1.54739e-09	-0.785442	8.8104
10344	GATAD2A	condition-1	0.00263712	-0.50494	2.57887
10347	PBX4	condition-1	0.0114657	1.23103	1.9406
10349	GMIP	condition-1	0.00149373	-0.785935	2.82573
10383	PLEKHF1	condition-1	2.587e-12	-1.52123	11.5872
10389	PDCD5	condition-1	0.0673488	0.405929	1.17167
10411	GRAMD1A	condition-1	3.69127e-05	0.84667	4.43282
10412	FXYD1	condition-1	6.76538e-05	1.56132	4.16971
10414	FXYD5	condition-1	9.59473e-14	0.454938	13.018
10415	LSR	condition-1	0.508769	1.08617	0.293479
10418	DMKN	condition-1	0.486312	-1.16112	0.313085
10433	HCST	condition-1	5.62916e-87	-1.03373	86.2496
10434	TYROBP	condition-1	2.58339e-64	-1.89335	63.5878
10440	CAPNS1	condition-1	5.55778e-05	-0.478854	4.2551
10475	SPINT2	condition-1	0.865155	0.62772	0.0629063
10477	KCNK6	condition-1	0.0571323	1.19368	1.24312
10479	PSMD8	condition-1	0.0144191	-0.343117	1.84106
10484	ACTN4	condition-1	3.70994e-27	-1.00591	26.4306
10485	CAPN12	condition-1	0.00027601	-1.18146	3.55908
10487	HNRNPL	condition-1	0.811561	-0.399632	0.090679
10489	SIRT2	condition-1	1.02716e-10	-1.01336	9.98836
10499	ZFP36	condition-1	0.0016849	-0.400729	2.77342
10501	RPS16	condition-1	5.08456e-53	0.38863	52.2937
10516	SERTAD1	condition-1	8.64978e-16	-1.35001	15.063
10517	SERTAD3	condition-1	3.46614e-11	-1.38445	10.4602
10529	TGFB1	condition-1	8.36829e-29	-0.777675	28.0774
10536	AC243960.1	condition-1	0.11967	0.569816	0.922015
10539	RPS19	condition-1	4.12518e-52	0.382595	51.3846
10540	CD79A	condition-1	0.00135199	-2.04967	2.86903
10541	ARHGEF1	condition-1	0.0242597	-0.331166	1.61512
10542	RABAC1	condition-1	1.33189e-06	-0.415935	5.87553
10551	PAFAH1B3	condition-1	0.305523	0.731174	0.514956
10582	ZNF296	condition-1	0.676834	-1.0006	0.169518
10592	VASP	condition-1	0.00393456	-0.440203	2.4051
10607	CALM3	condition-1	0.256826	-0.292786	0.590361
10613	AP2S1	condition-1	0.0155339	-0.401749	1.80872
10615	TMEM160	condition-1	0.268455	-0.317201	0.571128
10629	NOP53	condition-1	1.5759e-16	0.372404	15.8025
10637	KDELR1	condition-1	0.396598	0.47636	0.40165
10641	RPL18	condition-1	1.30181e-61	0.388049	60.8855
10646	PPP1R15A	condition-1	0.446829	0.405282	0.349859
10648	BAX	condition-1	0.0636309	-0.442153	1.19633
10657	FLT3LG	condition-1	2.44709e-09	1.08284	8.61135
10658	RPL13A	condition-1	6.68945e-78	0.435453	77.1746
10659	RPS11	condition-1	5.27164e-13	0.18767	12.2781
10662	NOSIP	condition-1	2.05006e-18	0.784253	17.6882
10669	AP2A1	condition-1	1.60887e-06	-0.87466	5.79348
10683	CLEC11A	condition-1	0.000114606	-1.48722	3.94079
10687	SIGLEC7	condition-1	2.8719e-12	-1.88005	11.5418
10690	CLDND2	condition-1	0.729631	-1.07328	0.136897
10691	NKG7	condition-1	2.82492e-166	-2.34474	165.549
10692	LIM2	condition-1	2.46342e-05	-2.20106	4.60846
10708	ZNF528	condition-1	0.809714	-0.984672	0.0916684
10714	ZNF600	condition-1	0.00427757	-1.24975	2.3688
10737	RPS9	condition-1	1.39477e-53	0.347883	52.8555
10742	LAIR1	condition-1	4.34726e-13	-1.479	12.3618
10746	LAIR2	condition-1	5.05371e-16	-2.11723	15.2964
10752	KIR3DL2	condition-1	0.00617358	-1.54569	2.20946
10755	NCR1	condition-1	6.51195e-14	-3.56008	13.1863
10762	TMEM238	condition-1	7.42719e-13	1.22791	12.1292
10763	RPL28	condition-1	2.66356e-81	0.379775	80.5745
10820	RPS5	condition-1	7.19093e-23	0.316095	22.1432
10830	AP000547.3	condition-1	0.269786	-1.24748	0.568981
10847	HIRA	condition-1	0.417612	-0.851952	0.379227
10875	SDF2L1	condition-1	6.80668e-06	-0.628024	5.16706
10876	PPIL2	condition-1	0.00248012	-0.736143	2.60553
10877	YPEL1	condition-1	3.17151e-24	-2.03916	23.4987
10878	MAPK1	condition-1	5.80523e-12	-0.838523	11.2362
10883	AC245060.5	condition-1	0.203419	-0.768315	0.691608
10886	IGLC3	condition-1	0.202903	-2.33753	0.692712
10890	CHCHD10	condition-1	1.49827e-07	0.774335	6.82441
10908	TPST2	condition-1	6.11703e-34	-1.42386	33.2135
10913	HSCB	condition-1	0.708109	-0.709083	0.1499
10915	XBP1	condition-1	4.35359e-09	-0.61458	8.36115
10918	EWSR1	condition-1	0.0575564	-0.396341	1.23991
10940	SELENOM	condition-1	0.00199082	0.697328	2.70097
10952	YWHAH	condition-1	0.00148395	0.714522	2.82858
10954	FBXO7	condition-1	0.0284505	-0.475352	1.54591
10956	TOM1	condition-1	0.168499	0.896879	0.773402
10959	APOL6	condition-1	1.04986e-07	-0.651653	6.97887
10962	APOL1	condition-1	0.312597	-0.742501	0.505016
10967	NCF4	condition-1	0.000746325	1.20742	3.12707
10970	MPST	condition-1	0.015797	-0.785152	1.80143
10972	IL2RB	condition-1	1.36705e-115	-3.02901	114.864
10974	RAC2	condition-1	5.12213e-51	-0.822183	50.2905
10985	EIF3L	condition-1	7.0197e-05	0.360579	4.15368
10991	MAFF	condition-1	1.48331e-12	-1.47706	11.8288
10994	DDX17	condition-1	1.69214e-15	-0.439003	14.7716
10997	JOSD1	condition-1	0.355847	-0.399969	0.448736
10999	SUN2	condition-1	1.95453e-17	-0.610157	16.709
11004	APOBEC3C	condition-1	0.0304671	-0.586315	1.51617
11007	APOBEC3G	condition-1	2.31682e-35	-1.2614	34.6351
11011	RPL3	condition-1	4.90886e-49	0.336641	48.309
11012	SYNGR1	condition-1	9.16056e-25	-2.42423	24.0381
11016	RPS19BP1	condition-1	6.79796e-10	-0.568419	9.16762
11021	ADSL	condition-1	0.534214	0.787402	0.272285
11049	SMDT1	condition-1	2.14256e-10	0.457355	9.66907
11069	PRR5	condition-1	1.99596e-07	-0.846331	6.69985
11079	TTC38	condition-1	1.98698e-44	-2.6096	43.7018
11091	PIM3	condition-1	0.00873344	0.464731	2.05881
11092	MLC1	condition-1	4.77285e-14	-2.33482	13.3212
11115	SAMSN1	condition-1	1.69919e-06	0.990194	5.76976
11118	BTG3	condition-1	0.00845386	0.729628	2.07294
11120	LINC01684	condition-1	0.155385	-1.79327	0.808591
11125	APP	condition-1	0.0913288	0.937581	1.03939
11134	TIAM1	condition-1	2.79025e-10	1.64124	9.55436
11135	SOD1	condition-1	7.80063e-06	0.350829	5.10787
11155	SON	condition-1	8.96277e-20	-0.374525	19.0476
11160	LINC00649	condition-1	0.475937	0.932985	0.32245
11161	MRPS6	condition-1	0.00698181	-0.503657	2.15603
11189	UBASH3A	condition-1	0.291127	1.04321	0.535917
11198	CSTB	condition-1	0.000276842	0.425252	3.55777
11201	TRAPPC10	condition-1	1.33189e-06	-0.587815	5.87553
11211	ITGB2	condition-1	4.09721e-95	-1.1186	94.3875
11226	PCNT	condition-1	0.0411884	-0.756583	1.38522
11227	DIP2A	condition-1	1.8428e-07	-0.821069	6.73452
11228	PRMT2	condition-1	3.79228e-16	-0.637625	15.4211
11231	MT-CO1	condition-1	5.71309e-67	-0.418882	66.2431
11232	MT-CO2	condition-1	6.53548e-101	-0.394475	100.185
11234	MT-ATP6	condition-1	7.15806e-80	-0.370096	79.1452
11235	MT-CO3	condition-1	5.394e-30	-0.19755	29.2681
11236	MT-ND3	condition-1	1.34881e-15	-0.170715	14.87
11237	MT-ND4L	condition-1	7.21959e-12	-0.385041	11.1415
11238	MT-ND4	condition-1	3.47862e-45	-0.323447	44.4586
11239	MT-ND5	condition-1	9.00649e-05	-0.146474	4.04544
11241	MT-CYB	condition-1	1.17767e-09	-0.151034	8.92898
